# Supplementary material for: Genetic diversity of Simao pine in China revealed by SRAP markers
Source: PeerJ. 2019 Feb 26;7:e6529. doi: 10.7717/peerj.6529 (PMC6396742; doi:10.7717/peerj.6529)
Supplement: Data S1 [file peerj-07-6529-s002.xls]

## Sheet: GD
1	290	11	10	30	30	30	30	30	30	30	30	20	20	1	290
Ex2.3 Binary	sms	Binary Distance	POP2	POP3	POP4	POP5	POP6	POP7	POP8	POP9	POP10	POP11	Pop11
Distance		Labels
0		1
34		2
0		3
49		4
47		5
0		6
47		7
41		8
46		9
0		10
41		11
39		12
48		13
26		14
0		15
38		16
46		17
49		18
47		19
31		20
0		21
57		22
39		23
56		24
50		25
44		26
39		27
0		28
40		29
48		30
41		31
43		32
43		33
40		34
49		35
0		36
38		37
46		38
53		39
43		40
47		41
42		42
53		43
32		44
0		45
42		46
52		47
43		48
55		49
49		50
42		51
51		52
36		53
46		54
0		55
41		56
47		57
54		58
48		59
50		60
53		61
62		62
47		63
47		64
53		65
0		66
46		67
56		68
59		69
55		70
47		71
36		72
55		73
44		74
46		75
50		76
51		77
0		78
37		79
41		80
56		81
50		82
42		83
37		84
46		85
43		86
51		87
53		88
50		89
43		90
0		91
41		92
47		93
40		94
54		95
40		96
29		97
50		98
41		99
41		100
45		101
56		102
37		103
42		104
0		105
38		106
46		107
47		108
51		109
47		110
32		111
53		112
38		113
42		114
44		115
41		116
44		117
43		118
29		119
0		120
45		121
49		122
54		123
46		124
46		125
35		126
54		127
39		128
41		129
41		130
42		131
41		132
44		133
38		134
31		135
0		136
45		137
47		138
56		139
42		140
38		141
41		142
48		143
47		144
45		145
49		146
44		147
51		148
48		149
44		150
39		151
40		152
0		153
41		154
51		155
54		156
50		157
42		158
39		159
50		160
35		161
41		162
37		163
46		164
41		165
46		166
46		167
47		168
36		169
36		170
0		171
43		172
41		173
56		174
42		175
40		176
51		177
46		178
53		179
45		180
53		181
44		182
47		183
56		184
52		185
49		186
46		187
40		188
40		189
0		190
41		191
51		192
56		193
52		194
48		195
43		196
46		197
41		198
49		199
49		200
52		201
35		202
50		203
36		204
43		205
48		206
50		207
44		208
48		209
0		210
46		211
46		212
53		213
45		214
37		215
50		216
41		217
52		218
52		219
56		220
51		221
54		222
51		223
45		224
56		225
53		226
57		227
49		228
49		229
39		230
0		231
47		232
61		233
56		234
58		235
44		236
41		237
52		238
47		239
39		240
53		241
52		242
45		243
54		244
38		245
45		246
50		247
50		248
44		249
50		250
42		251
39		252
0		253
39		254
49		255
52		256
50		257
38		258
43		259
56		260
47		261
41		262
47		263
42		264
49		265
46		266
46		267
49		268
48		269
46		270
48		271
52		272
44		273
29		274
32		275
0		276
50		277
46		278
57		279
43		280
33		281
44		282
41		283
42		284
44		285
58		286
53		287
50		288
49		289
45		290
48
51
49
45
43
43
36
37
37
0
44
52
57
59
45
44
47
40
48
50
63
52
45
37
44
51
49
45
65
43
36
31
39
42
0
52
42
59
47
39
38
41
44
38
52
53
48
47
41
36
39
45
41
41
43
42
41
43
34
40
0
54
54
57
51
47
54
45
62
44
60
55
62
61
49
54
55
49
53
47
57
46
35
43
40
52
46
0
38
46
51
49
47
50
43
34
44
36
57
56
57
45
50
49
55
43
47
51
48
47
49
38
46
44
42
0
52
50
59
53
49
54
47
56
50
48
51
64
59
51
44
47
45
51
49
55
42
45
39
44
46
36
30
40
0
39
53
54
52
50
53
58
47
41
39
48
57
54
50
51
52
52
50
46
54
49
44
38
49
55
43
43
37
33
0
58
52
55
65
57
56
59
60
56
54
61
64
51
57
52
61
53
53
55
59
70
65
65
68
64
54
70
72
64
61
0
61
45
68
50
50
53
54
59
51
55
60
61
56
52
57
48
50
52
48
54
57
62
62
55
63
47
59
65
49
52
35
0
67
51
62
54
48
55
48
65
55
61
72
61
62
48
59
62
56
52
54
50
49
50
58
49
57
43
47
63
51
56
49
30
0
49
45
72
54
50
51
54
61
55
57
60
57
56
66
59
64
56
58
58
58
59
64
56
55
67
59
63
63
59
58
41
38
46
0
57
47
62
52
46
51
46
55
65
57
60
55
52
56
57
60
56
60
58
56
57
62
60
45
71
57
61
55
63
58
45
42
48
28
0
61
53
64
52
44
45
48
53
55
59
56
53
48
50
43
42
50
58
56
54
61
56
56
49
53
45
53
65
53
60
43
40
52
46
44
0
66
64
65
65
53
52
45
60
66
54
59
54
65
51
52
53
59
63
61
47
52
49
57
48
54
50
46
68
52
59
58
45
35
53
45
37
0
61
67
70
70
60
51
54
63
65
49
66
55
56
54
53
52
64
60
72
50
57
48
56
63
51
59
63
67
63
62
47
52
52
48
46
48
35
0
56
62
59
53
47
44
59
48
60
44
59
56
47
55
48
49
57
55
65
57
60
59
53
64
50
52
66
64
58
51
38
39
53
41
43
29
46
37
0
53
51
50
62
52
43
50
49
59
41
58
51
44
50
41
50
50
48
60
52
57
50
44
55
51
49
51
57
45
44
47
52
44
40
52
44
41
38
31
0
52
62
75
67
55
58
65
56
54
52
63
60
57
65
58
67
55
45
61
65
72
61
67
68
68
66
58
50
60
51
54
51
59
45
53
57
68
57
52
53
0
60
50
63
59
49
46
53
54
52
44
57
46
49
53
48
47
45
41
51
47
60
55
53
58
62
46
60
68
52
59
34
33
47
43
47
37
50
49
40
39
38
0
53
53
60
52
52
45
56
47
47
39
58
49
52
50
47
48
46
46
60
54
63
56
58
59
59
51
59
57
51
50
41
38
48
34
42
40
49
40
29
32
43
35
0
54
48
63
59
53
48
57
46
56
42
47
52
55
57
46
45
55
53
65
57
62
59
55
54
54
50
62
58
54
51
42
43
59
41
47
33
40
41
30
37
50
36
23
0
59
43
62
52
48
57
52
49
55
51
58
65
52
56
53
56
60
60
62
56
51
66
58
55
57
55
59
57
51
56
41
34
44
38
38
36
47
52
37
46
53
39
38
31
0
56
50
67
63
55
44
47
50
58
54
63
54
49
47
54
57
55
53
61
57
64
59
67
54
52
54
60
58
54
59
38
37
45
35
37
39
44
43
42
43
54
40
35
36
31
0
55
53
66
60
54
47
58
51
53
45
62
51
48
54
45
50
50
54
70
64
77
60
62
65
57
55
63
61
51
50
39
42
56
42
44
30
49
40
35
40
39
35
28
31
40
35
0
54
48
61
53
51
52
51
44
60
48
65
62
53
55
50
57
57
51
63
49
60
63
65
54
58
54
64
52
60
63
38
39
51
35
35
45
48
47
38
43
46
38
35
36
31
30
43
0
63
55
70
58
52
53
50
47
67
59
68
55
60
58
55
60
54
50
56
54
57
60
60
49
53
47
61
55
53
64
49
46
54
38
42
48
57
56
45
48
53
41
42
45
48
37
48
45
0
56
52
71
53
55
56
57
50
62
56
51
52
53
59
52
57
57
53
53
53
54
53
49
44
52
50
54
56
50
55
54
43
57
43
41
45
52
55
42
55
54
38
41
38
43
44
51
46
25
0
44
54
63
55
49
48
59
44
54
44
55
48
43
55
52
55
59
43
59
51
62
55
53
54
58
56
64
50
52
47
44
39
55
39
47
45
58
53
30
39
38
36
31
34
39
44
37
32
45
34
0
53
51
62
52
44
47
58
49
51
51
60
49
48
48
47
52
48
52
62
54
59
60
54
59
49
49
61
65
49
50
39
32
42
42
42
34
45
44
29
40
47
33
36
41
36
39
26
41
48
43
39
0
57
47
60
54
52
49
46
47
51
49
58
55
48
48
47
48
48
48
58
48
55
56
52
53
49
49
57
55
45
56
41
36
46
48
38
40
53
48
35
48
53
35
38
45
34
37
40
35
46
37
39
26
0
47
47
64
64
54
55
58
57
65
55
58
55
46
54
51
54
52
56
62
50
63
64
58
61
51
53
65
67
51
52
43
40
52
44
46
38
51
48
33
44
47
43
38
41
38
45
36
49
48
45
39
30
34
0
57
51
68
54
54
47
54
51
51
51
62
49
58
50
49
54
48
52
62
48
73
58
64
53
57
53
59
61
55
56
39
30
42
38
38
42
43
44
35
46
47
39
30
37
40
33
30
39
42
37
35
30
28
32
0
66
54
73
57
57
54
51
54
54
56
73
50
65
53
56
59
53
57
57
49
70
59
69
50
60
50
62
58
54
53
48
41
43
45
43
43
46
45
48
51
48
42
37
46
49
36
35
44
43
50
50
35
37
41
29
0
56
48
65
57
51
54
49
64
62
56
61
58
63
57
56
57
53
55
51
55
62
59
51
54
66
54
46
56
42
41
52
45
37
47
51
45
40
59
50
41
52
48
41
36
43
48
43
50
55
46
38
43
47
39
39
44
0
54
46
63
55
53
46
45
52
54
52
63
56
63
49
44
53
53
55
49
49
64
51
61
56
54
50
52
52
40
39
48
37
43
43
51
37
44
45
44
41
48
42
41
44
45
38
31
52
45
46
48
37
39
41
33
32
32
0
57
51
66
66
52
49
52
57
55
55
74
53
44
46
55
52
48
60
64
50
63
50
54
57
47
55
61
63
59
58
45
42
48
48
50
42
57
44
43
46
53
43
40
47
44
45
38
51
46
55
43
42
42
36
46
41
49
47
0
54
46
65
61
57
58
57
62
56
58
69
56
49
57
54
57
47
53
61
57
68
57
57
58
58
50
54
68
56
51
46
49
47
49
45
47
56
51
46
45
46
34
41
44
51
54
35
54
49
46
50
35
39
33
39
40
42
42
35
0
67
63
70
70
64
59
66
57
49
61
64
59
66
62
59
58
70
58
64
62
67
50
52
59
59
49
55
63
51
58
61
48
50
54
56
44
49
58
51
52
57
51
52
53
50
55
48
53
48
47
45
48
54
58
50
59
51
53
56
63
0
66
64
69
69
69
64
65
62
64
58
65
68
75
69
60
61
69
57
61
63
66
63
61
60
60
60
58
56
58
61
70
57
53
61
69
51
52
63
60
55
60
66
65
58
57
66
57
58
61
62
54
61
63
61
63
64
46
54
59
64
35
0
67
65
58
72
64
65
68
55
59
61
64
63
74
58
59
60
66
58
58
56
59
54
60
59
55
57
61
53
53
58
65
48
54
66
64
56
57
64
59
62
55
57
58
55
[truncated: 40,198 more rows]

## Sheet: GGD
1	290
Ex2.3 Binary	sms	Geographic Distance
Distance		Labels
0		1
1		2
0		3
1		4
0		5
0		6
0		7
1		8
1		9
0		10
0		11
1		12
1		13
0		14
0		15
0		16
1		17
1		18
0		19
0		20
0		21
1		22
0		23
0		24
1		25
1		26
1		27
0		28
1		29
0		30
0		31
1		32
1		33
1		34
0		35
0		36
1		37
0		38
0		39
1		40
1		41
1		42
0		43
0		44
0		45
1.41421		46
1		47
1		48
1.41421		49
1.41421		50
1.41421		51
1		52
1		53
1		54
0		55
1.41421		56
1		57
1		58
1.41421		59
1.41421		60
1.41421		61
1		62
1		63
1		64
0		65
0		66
1		67
1.41421		68
1.41421		69
1		70
1		71
1		72
1.41421		73
1.41421		74
1.41421		75
1		76
1		77
0		78
0		79
1		80
1		81
0		82
0		83
0		84
1		85
1		86
1		87
1.41421		88
1.41421		89
1		90
0		91
0		92
1		93
1		94
0		95
0		96
0		97
1		98
1		99
1		100
1.41421		101
1.41421		102
1		103
0		104
0		105
1		106
0		107
0		108
1		109
1		110
1		111
0		112
0		113
0		114
1		115
1		116
1.41421		117
1		118
1		119
0		120
1.41421		121
1		122
1		123
1.41421		124
1.41421		125
1.41421		126
1		127
1		128
1		129
0		130
0		131
1		132
1.41421		133
1.41421		134
1		135
0		136
1		137
0		138
0		139
1		140
1		141
1		142
0		143
0		144
0		145
1		146
1		147
1.41421		148
1		149
1		150
0		151
1		152
0		153
1.41421		154
1		155
1		156
1.41421		157
1.41421		158
1.41421		159
1		160
1		161
1		162
0		163
0		164
1		165
1.41421		166
1.41421		167
1		168
0		169
1		170
0		171
1.41421		172
1		173
1		174
1.41421		175
1.41421		176
1.41421		177
1		178
1		179
1		180
0		181
0		182
1		183
1.41421		184
1.41421		185
1		186
0		187
1		188
0		189
0		190
1.41421		191
1		192
1		193
1.41421		194
1.41421		195
1.41421		196
1		197
1		198
1		199
0		200
0		201
1		202
1.41421		203
1.41421		204
1		205
0		206
1		207
0		208
0		209
0		210
1		211
1.41421		212
1.41421		213
1		214
1		215
1		216
1.41421		217
1.41421		218
1.41421		219
1		220
1		221
0		222
1		223
1		224
1.41421		225
1		226
1.41421		227
1		228
1		229
1		230
0		231
0		232
1		233
1		234
0		235
0		236
0		237
1		238
1		239
1		240
1.41421		241
1.41421		242
1		243
0		244
0		245
1		246
1.41421		247
1		248
1.41421		249
1.41421		250
1.41421		251
1		252
0		253
0		254
1		255
1		256
0		257
0		258
0		259
1		260
1		261
1		262
1.41421		263
1.41421		264
1		265
0		266
0		267
1		268
1.41421		269
1		270
1.41421		271
1.41421		272
1.41421		273
1		274
0		275
0		276
1		277
0		278
0		279
1		280
1		281
1		282
0		283
0		284
0		285
1		286
1		287
1.41421		288
1		289
1		290
0
1
0
1
1
1
1.41421
1
1
0
0
1
1
0
0
0
1
1
1
1.41421
1.41421
1
0
0
1
1.41421
1
1.41421
1.41421
1.41421
1
0
0
1
0
1
0
0
1
1
1
0
0
0
1
1
1.41421
1
1
0
1
0
1
1
1
1.41421
1
1
0
1
0
0
1
1
0
0
0
1
1
1
1.41421
1.41421
1
0
0
1
1.41421
1
1.41421
1.41421
1.41421
1
0
0
1
0
1
0
1
0
0
1
1
1
0
0
0
1
1
1.41421
1
1
0
1
0
1
1
1
1.41421
1
1
0
1
0
1
0
1
0
0
1
1
1
0
0
0
1
1
1.41421
1
1
0
1
0
1
1
1
1.41421
1
1
0
1
0
1
0
0
1
0
0
1
1
1
0
0
0
1
1
1.41421
1
1
0
1
0
1
1
1
1.41421
1
1
0
1
0
1
0
0
0
1
0
0
1
1
1
0
0
0
1
1
1.41421
1
1
0
1
0
1
1
1
1.41421
1
1
0
1
0
1
0
0
0
0
1
0
0
1
1
1
0
0
0
1
1
1.41421
1
1
0
1
0
1
1
1
1.41421
1
1
0
1
0
1
0
0
0
0
0
1
0
0
1
1
1
0
0
0
1
1
1.41421
1
1
0
1
0
1
1
1
1.41421
1
1
0
1
0
1
0
0
0
0
0
0
1
1.41421
1.41421
1
1
1
1.41421
1.41421
1.41421
1
1
0
1
1
1.41421
1
1.41421
1
1
1
0
1
1
1.41421
1
1.41421
1
1.41421
1.41421
1.41421
1.41421
1.41421
1.41421
0
0
1
1
0
0
0
1
1
1
1.41421
1.41421
1
0
0
1
1.41421
1
1.41421
1.41421
1.41421
1
0
0
1
0
1
0
1
1
1
1
1
1
1
0
0
1
1
0
0
0
1
1
1
1.41421
1.41421
1
0
0
1
1.41421
1
1.41421
1.41421
1.41421
1
0
0
1
0
1
0
1
1
1
1
1
1
1
0
0
1
1.41421
1.41421
1
1
1
1.41421
1.41421
1.41421
1
1
0
1
1
1.41421
1
1.41421
1
1
1
0
1
1
1.41421
1
1.41421
1
1.41421
1.41421
1.41421
1.41421
1.41421
1.41421
0
1
1
0
1
1.41421
1.41421
1
1
1
1.41421
1.41421
1.41421
1
1
0
1
1
1.41421
1
1.41421
1
1
1
0
1
1
1.41421
1
1.41421
1
1.41421
1.41421
1.41421
1.41421
1.41421
1.41421
0
1
1
0
0
1
1.41421
1.41421
1
1
1
1.41421
1.41421
1.41421
1
1
0
1
1
1.41421
1
1.41421
1
1
1
0
1
1
1.41421
1
1.41421
1
1.41421
1.41421
1.41421
1.41421
1.41421
1.41421
0
1
1
0
0
0
1.41421
1
1
1.41421
1.41421
1.41421
1
1
1
0
0
1
1.41421
1.41421
1
0
1
0
0
0
1
1.41421
1.41421
1
1.41421
1
1.41421
1
1
1
1
1
1
1
1.41421
1.41421
1
1
1
0
1
0
0
1
1
1
0
0
0
1
1
1.41421
1
1
0
1
0
1
1
1
1.41421
1
1
0
1
0
1
0
0
0
0
0
0
1.41421
1
1
1.41421
1.41421
1.41421
1
0
1.41421
1
1
1.41421
1.41421
1.41421
1
1
1
0
0
1
1.41421
1.41421
1
0
1
0
0
0
1
1.41421
1.41421
1
1.41421
1
1.41421
1
1
1
1
1
1
1
1.41421
1.41421
1
1
1
0
1
0
1.41421
1
1
1.41421
1.41421
1.41421
1
1
1
0
0
1
1.41421
1.41421
1
0
1
0
0
0
1
1.41421
1.41421
1
1.41421
1
1.41421
1
1
1
1
1
1
1
1.41421
1.41421
1
1
1
0
1
0
0
1.41421
1
1
1.41421
1.41421
1.41421
1
1
1
0
0
1
1.41421
1.41421
1
0
1
0
0
0
1
1.41421
1.41421
1
1.41421
1
1.41421
1
1
1
1
1
1
1
1.41421
1.41421
1
1
1
0
1
0
0
0
1
0
0
1
1
1
0
0
0
1
1
1.41421
1
1
0
1
0
1
1
1
1.41421
1
1
0
1
0
1
0
0
0
0
0
0
1.41421
1
1
1.41421
1.41421
1.41421
1
0
1
1
1
0
0
1
1
0
0
0
1
1
1
1.41421
1.41421
1
0
0
1
1.41421
1
1.41421
1.41421
1.41421
1
0
0
1
0
1
0
1
1
1
1
1
1
1
0
0
1
1
1
1.41421
1
1.41421
1.41421
1.41421
1
0
0
1
1
0
0
0
1
1
1
1.41421
1.41421
1
0
0
1
1.41421
1
1.41421
1.41421
1.41421
1
0
0
1
0
1
0
1
1
1
1
1
1
1
0
0
1
1
1
1.41421
1
1.41421
1.41421
1.41421
1
0
0
1
0
0
1
1
1
0
0
0
1
1
1.41421
1
1
0
1
0
1
1
1
1.41421
1
1
0
1
0
1
0
0
0
0
0
0
1.41421
1
1
1.41421
1.41421
1.41421
1
0
1
1
1
0
1
1
0
1
1.41421
1.41421
1
1
1
1.41421
1.41421
1.41421
1
1
0
1
1
1.41421
1
1.41421
1
1
1
0
1
1
1.41421
1
1.41421
1
1.41421
1.41421
1.41421
1.41421
1.41421
1.41421
0
1
1
0
0
0
1
1.41421
1
1
1
1.41421
1
1
1.41421
0
1
1.41421
1.41421
1
1
1
1.41421
1.41421
1.41421
1
1
0
1
1
1.41421
1
1.41421
1
1
1
0
1
1
1.41421
1
1.41421
1
1.41421
1.41421
1.41421
1.41421
1.41421
1.41421
0
1
1
0
0
0
1
1.41421
1
1
1
1.41421
1
1
1.41421
0
0
1.41421
1
1
1.41421
1.41421
1.41421
1
1
1
0
0
1
1.41421
1.41421
1
0
1
0
0
0
1
1.41421
1.41421
1
1.41421
1
1.41421
1
1
1
1
1
1
1
1.41421
1.41421
1
1
1
0
1
0
0
0
1
1.41421
1.41421
1
1
1
0
0
1
1
0
0
0
1
1
1
1.41421
1.41421
1
0
0
1
1.41421
1
1.41421
1.41421
1.41421
1
0
0
1
0
1
0
1
1
1
1
1
1
1
0
0
1
1
1
1.41421
1
1.41421
1.41421
1.41421
1
0
0
1
1
1
1.41421
0
1
0
0
1
1
1
0
0
0
1
1
1.41421
1
1
0
1
0
1
1
1
1.41421
1
1
0
1
0
1
0
0
0
0
0
0
1.41421
1
1
1.41421
1.41421
1.41421
1
0
1
1
1
0
1
1
0
1.41421
1.41421
1
1
0
1
0
0
1
1
1
0
0
0
1
1
1.41421
1
1
0
1
0
1
1
1
1.41421
1
1
0
1
0
1
0
0
0
0
0
0
1.41421
1
1
1.41421
1.41421
1.41421
1
0
1
1
1
0
1
1
0
1.41421
1.41421
1
1
0
0
1
0
0
1
1
1
0
0
0
1
1
1.41421
1
1
0
1
0
1
1
1
1.41421
1
1
0
1
0
1
0
0
0
0
0
0
1.41421
1
1
1.41421
1.41421
1.41421
1
0
1
1
1
0
1
1
0
1.41421
1.41421
1
1
0
0
0
1
0
0
1
1
1
0
0
0
1
1
1.41421
1
1
0
1
0
1
1
1
1.41421
1
1
0
1
0
1
0
0
0
0
0
0
1.41421
1
1
1.41421
1.41421
1.41421
1
0
1
1
1
0
1
1
0
1.41421
1.41421
1
1
0
0
0
0
1
0
0
1
1
1
0
0
0
1
1
1.41421
1
1
0
1
0
1
1
1
1.41421
1
1
0
1
0
1
0
0
0
0
0
0
1.41421
1
1
1.41421
1.41421
1.41421
1
0
1
1
1
0
1
1
0
1.41421
1.41421
1
1
0
0
0
0
0
1
0
0
1
1
1
0
0
0
1
1
1.41421
1
1
0
1
0
1
1
1
1.41421
1
1
0
1
0
1
0
0
0
0
0
0
1.41421
1
1
1.41421
1.41421
1.41421
1
0
1
1
1
0
1
1
0
1.41421
1.41421
1
1
0
0
0
0
0
0
0
1
1
0
0
0
1
1
1
1.41421
1.41421
1
0
0
1
1.41421
1
1.41421
1.41421
1.41421
1
0
0
1
0
1
0
1
1
1
1
1
1
1
0
0
1
1
1
1.41421
1
1.41421
1.41421
1.41421
1
0
0
1
1
1
1.41421
0
1
1
1
1
1
1
0
0
1
1
0
0
0
1
1
1
1.41421
1.41421
1
0
0
1
1.41421
1
1.41421
1.41421
1.41421
1
0
0
1
0
1
0
1
1
1
1
1
1
1
0
0
1
1
1
1.41421
1
1.41421
1.41421
1.41421
1
0
0
1
1
1
1.41421
0
1
1
1
1
1
1
0
0
0
1
1
0
0
0
1
1
1
1.41421
1.41421
1
0
0
1
1.41421
1
1.41421
1.41421
1.41421
1
0
0
1
0
1
0
1
1
1
1
1
1
1
0
0
1
1
1
1.41421
1
1.41421
1.41421
1.41421
1
0
0
1
1
1
1.41421
0
1
1
1
1
1
1
0
0
0
1
0
0
1
1
1
0
0
0
1
1
1.41421
1
1
0
1
0
1
1
1
1.41421
1
1
0
1
0
1
0
0
0
0
0
0
1.41421
1
1
1.41421
1.41421
1.41421
1
0
1
1
1
0
1
1
0
1.41421
1.41421
1
1
0
0
0
0
0
0
1
1
1
0
1.41421
1
1
1.41421
1.41421
1.41421
1
1
1
0
0
1
1.41421
1.41421
1
0
1
0
0
0
1
1.41421
1.41421
1
1.41421
1
1.41421
1
1
1
1
1
1
1
1.41421
1.41421
1
1
1
0
1
0
0
0
[truncated: 40,198 more rows]

## Sheet: sms
132	290	11	10	30	30	30	30	30	30	30	30	20	20	1	290
		POP1	POP2	POP3	POP4	POP5	POP6	POP7	POP8	POP9	POP10	POP11
		L1	L2	L3	L4	L5	L6	L7	L8	L9	L10	L11	L12	L13	L14	L15	L16	L17	L18	L19	L20	L21	L22	L23	L24	L25	L26	L27	L28	L29	L30	L31	L32	L33	L34	L35	L36	L37	L38	L39	L40	L41	L42	L43	L44	L45	L46	L47	L48
1	POP1	1	0	1	1	1	1	1	1	0	1	0	1	1	1	1	1	0	0	1	1	1	1	0	0	0	1	0	1	0	0	1	1	1	1	1	0	0	0	1	1	1	0	0	1	0	0	0	0
2	POP1	1	1	0	1	0	1	0	1	0	1	0	1	1	1	1	1	0	0	1	1	1	1	0	1	1	1	0	1	0	0	1	1	1	1	1	0	1	0	1	1	0	0	0	1	1	1	1	1
3	POP1	1	1	0	1	1	0	1	1	1	0	0	1	1	1	1	1	0	0	1	1	1	0	1	1	1	0	0	1	0	0	1	0	0	0	1	1	0	1	1	0	1	0	1	1	1	1	1	1
4	POP1	1	0	0	1	1	0	0	1	1	0	0	1	1	1	1	1	0	0	1	0	1	0	1	1	1	1	0	1	0	1	1	1	1	1	1	1	1	0	0	1	0	0	1	0	0	0	0	0
5	POP1	1	0	1	0	0	0	1	1	1	0	0	1	1	1	0	1	0	0	1	0	1	1	1	1	1	1	0	1	1	1	1	1	1	1	1	0	0	1	1	1	0	0	1	1	0	1	0	0
6	POP1	1	0	1	1	0	1	0	1	1	1	0	0	0	0	0	0	0	0	0	0	1	1	1	1	1	1	0	1	1	1	1	1	1	1	1	0	0	0	1	1	0	0	0	1	0	1	1	1
7	POP1	1	1	1	1	0	1	0	0	0	1	0	0	0	0	0	0	0	1	0	1	1	0	1	0	0	1	0	1	1	1	1	1	1	1	1	0	0	0	0	0	0	0	0	1	1	1	1	1
8	POP1	1	1	0	1	1	0	1	1	1	0	1	1	1	1	1	0	0	1	1	1	1	0	0	0	0	1	0	1	1	1	1	1	1	1	1	1	1	1	1	0	0	1	0	1	1	1	1	0
9	POP1	1	1	0	0	1	1	1	1	1	1	1	1	1	1	1	1	0	1	1	1	1	0	0	1	1	1	0	1	1	1	1	1	1	1	1	0	1	0	1	0	0	0	0	0	0	0	0	0
10	POP1	0	1	0	1	1	0	1	1	1	0	1	0	1	1	0	0	0	1	1	1	0	0	0	1	1	1	0	1	1	1	1	1	1	1	1	1	0	0	0	0	0	1	0	1	0	0	1	0
11	POP2	0	1	1	1	1	1	1	0	0	1	0	1	1	1	1	0	0	0	0	1	0	1	1	1	1	1	0	0	0	0	1	0	1	1	1	0	1	0	1	0	1	1	1	1	0	0	0	0
12	POP2	0	0	1	0	0	0	0	0	1	1	1	1	1	1	1	0	0	0	0	1	1	1	1	1	1	1	1	1	1	1	1	1	0	1	1	0	0	0	1	1	0	1	0	1	1	0	1	1
13	POP2	1	0	1	0	0	1	0	1	0	1	1	1	1	1	1	0	1	0	0	0	1	1	1	0	0	1	0	0	0	0	1	1	1	1	1	0	1	0	0	0	1	0	0	1	1	1	1	1
14	POP2	1	0	0	1	1	1	1	1	1	1	1	1	1	0	0	0	1	0	1	0	1	1	1	1	1	1	0	1	1	0	1	1	1	1	1	0	0	1	1	0	1	0	0	1	1	1	0	1
15	POP2	1	1	0	1	1	1	1	1	0	1	0	1	0	0	0	0	0	0	1	0	1	1	1	1	1	1	0	1	0	0	1	1	1	1	1	1	1	1	1	0	1	0	0	1	1	1	1	0
16	POP2	0	1	0	1	0	1	1	1	1	0	0	1	0	0	0	0	0	1	1	0	0	1	1	1	1	1	0	1	1	1	1	1	1	1	1	0	1	0	0	1	1	0	0	1	1	0	0	0
17	POP2	1	1	0	0	0	1	0	0	0	1	1	0	1	0	0	0	0	1	1	0	1	1	1	1	1	1	0	1	1	1	1	0	1	1	1	0	1	0	1	0	0	0	1	0	1	1	0	0
18	POP2	0	1	0	1	0	0	0	0	1	1	1	0	1	1	1	0	0	1	1	1	1	1	1	0	0	1	0	1	1	1	1	1	1	1	1	0	0	1	1	0	0	1	0	1	0	0	0	0
19	POP2	0	1	1	1	0	0	0	1	1	0	0	0	1	1	1	0	0	1	1	1	1	1	1	1	1	1	0	1	0	0	1	0	0	0	1	0	0	0	1	0	1	0	0	0	0	0	0	0
20	POP2	0	1	1	1	1	0	1	0	1	1	0	0	1	1	1	0	1	0	1	1	1	1	1	0	0	1	1	1	1	1	1	1	1	1	1	0	0	0	0	1	1	1	0	1	1	1	1	1
21	POP2	0	0	1	1	0	0	1	1	1	1	0	1	1	1	1	0	1	0	0	1	0	0	1	0	1	1	0	1	1	1	1	1	1	1	1	0	0	0	1	1	1	0	1	1	1	1	0	0
22	POP2	1	0	1	0	1	1	1	0	1	1	0	1	1	1	0	0	0	0	0	1	0	1	1	1	1	1	0	1	1	1	1	1	1	1	1	0	0	1	1	0	1	1	0	0	0	1	0	0
23	POP2	1	0	1	0	0	1	1	1	1	0	0	1	1	1	1	0	0	0	0	1	0	1	1	1	1	1	0	1	1	1	1	1	1	1	1	0	1	0	1	0	1	1	1	1	0	1	0	0
24	POP2	1	1	1	0	1	0	0	1	1	1	0	1	1	1	1	0	0	0	1	0	1	1	0	0	0	1	0	1	1	1	1	1	1	1	1	0	1	1	0	1	1	0	1	1	0	1	1	0
25	POP2	1	0	1	1	1	1	1	1	0	1	1	1	1	0	0	1	1	0	1	0	0	0	0	0	0	1	0	1	1	1	1	1	1	1	1	0	0	1	1	0	0	1	0	1	1	1	1	1
26	POP2	1	1	0	1	1	1	1	1	1	1	1	0	0	1	1	1	0	1	1	0	1	1	1	1	1	1	0	1	1	1	1	1	1	1	1	0	0	0	1	0	0	0	0	1	1	1	0	1
27	POP2	1	0	1	1	1	1	0	0	0	0	0	1	0	0	0	0	0	0	1	1	1	1	1	1	1	1	0	1	1	1	1	1	1	1	1	0	1	1	1	0	1	1	1	0	0	0	0	0
28	POP2	1	1	0	1	1	0	0	1	1	0	0	1	0	1	0	0	0	1	1	1	1	0	0	0	0	1	0	1	1	1	1	1	1	1	1	1	0	1	0	0	0	0	0	1	0	0	0	0
29	POP2	1	1	0	1	1	1	1	1	1	1	0	1	0	0	0	0	1	1	1	1	1	1	1	1	1	1	0	1	1	1	1	1	1	1	1	0	1	0	1	0	1	1	1	1	0	1	0	0
30	POP2	1	1	1	1	1	1	1	1	1	0	1	1	1	1	1	1	1	1	1	1	1	1	1	1	1	1	0	1	1	1	1	1	1	1	1	1	1	0	1	0	1	0	1	0	0	0	0	0
31	POP2	1	1	1	1	0	1	1	0	1	1	1	0	1	1	1	1	1	1	1	1	1	1	1	1	1	0	0	0	0	0	1	0	1	0	1	1	0	1	0	0	0	0	0	1	1	1	1	0
32	POP2	1	1	0	1	0	1	0	1	1	1	1	0	1	1	1	1	1	1	1	1	1	1	1	1	1	1	1	1	1	1	1	1	1	1	1	0	1	0	0	0	1	0	1	1	0	1	0	0
33	POP2	1	1	0	1	0	1	0	0	1	1	0	0	1	1	1	1	1	0	1	1	1	1	1	1	1	1	1	1	1	1	1	1	1	1	1	1	0	1	1	1	0	0	1	1	0	1	0	0
34	POP2	0	0	1	0	0	0	0	1	0	1	0	0	1	1	1	1	0	0	0	1	1	1	0	0	0	1	1	1	1	1	1	1	1	1	1	1	1	0	1	1	0	0	1	1	0	1	0	0
35	POP2	1	0	1	0	1	0	0	0	1	1	0	0	1	1	1	0	0	0	0	1	1	1	1	1	0	1	1	1	1	1	1	1	1	1	1	1	1	1	0	1	1	0	1	1	1	1	1	0
36	POP2	1	0	1	0	1	1	1	1	0	0	1	0	0	0	0	0	0	0	1	0	1	0	1	1	1	1	1	1	1	1	1	1	1	1	1	0	1	1	0	1	1	0	0	1	1	1	1	0
37	POP2	0	0	1	1	1	1	1	0	1	0	0	0	0	0	0	0	0	0	1	1	1	1	1	1	1	1	1	1	1	1	1	1	1	1	1	0	1	1	1	1	1	1	1	1	1	1	1	0
38	POP2	0	0	1	1	1	1	1	0	0	0	0	0	0	1	0	0	0	1	0	0	0	1	1	0	1	1	1	1	1	1	1	1	1	1	1	0	0	1	0	1	0	1	1	1	1	1	1	0
39	POP2	0	0	1	1	1	1	1	1	1	0	1	0	0	1	1	1	0	0	0	0	0	0	1	1	1	1	1	1	1	1	1	1	1	1	1	1	1	1	0	0	0	0	1	1	1	1	1	0
40	POP2	0	1	1	1	0	1	0	1	0	0	0	0	0	1	1	0	0	0	1	1	1	1	1	1	1	1	1	1	1	1	1	1	1	1	1	1	1	1	1	0	0	0	1	1	1	1	1	0
41	POP3	1	1	0	0	0	0	0	1	0	1	1	0	1	1	0	0	0	1	1	1	1	1	1	0	0	1	1	1	1	1	1	1	1	1	1	1	0	1	1	0	0	1	1	0	0	0	0	0
42	POP3	0	1	0	0	0	0	0	0	1	1	1	0	1	1	0	0	0	1	1	1	1	1	1	1	1	1	1	1	1	1	1	1	1	1	1	1	0	0	1	0	1	1	0	1	1	1	1	0
43	POP3	0	1	0	1	1	0	0	0	1	1	1	0	1	1	1	0	0	1	1	0	0	0	1	1	1	1	1	1	1	1	1	1	1	1	1	0	1	1	1	1	0	0	1	0	1	1	0	0
44	POP3	0	1	1	1	1	1	1	0	1	1	1	1	0	0	1	0	0	1	1	0	0	0	0	1	1	1	1	1	1	1	1	1	1	1	1	1	1	1	1	1	0	1	1	1	1	1	1	0
45	POP3	1	1	1	0	1	0	1	1	1	1	0	1	0	0	1	0	1	0	1	1	0	0	0	0	1	1	1	1	1	1	1	1	1	1	1	1	1	1	1	0	0	0	1	1	1	1	1	0
46	POP3	1	0	1	1	1	1	0	0	1	1	1	0	1	0	0	0	1	0	1	1	1	1	0	0	0	1	1	1	1	1	1	1	1	0	1	0	0	1	1	0	0	0	1	1	1	1	1	0
47	POP3	1	0	0	0	1	1	1	1	0	1	1	0	1	0	0	1	0	1	1	1	1	1	1	1	1	1	1	1	1	1	1	1	1	1	1	1	1	1	0	1	0	1	0	0	1	1	1	0
48	POP3	1	1	0	1	1	0	1	0	1	1	0	0	1	1	0	0	0	0	1	1	1	1	0	0	0	1	1	1	1	1	1	1	1	1	1	1	1	1	0	0	0	0	1	1	1	1	1	0
49	POP3	0	0	1	1	0	0	0	1	1	1	1	1	1	1	1	0	0	1	1	0	1	1	1	0	0	1	1	1	1	1	1	1	1	1	1	1	0	1	1	0	0	1	0	1	1	1	1	0
50	POP3	0	0	1	1	1	0	0	0	1	1	1	1	1	1	1	0	0	0	0	0	0	1	1	0	0	1	1	1	1	1	1	1	1	1	1	1	1	1	1	0	1	1	0	1	0	1	1	0
51	POP3	0	1	1	1	1	0	1	1	1	1	1	1	1	1	1	0	0	0	0	1	1	1	1	0	0	1	1	1	1	1	1	1	1	1	1	1	1	1	0	0	0	0	0	1	0	1	0	0
52	POP3	1	0	0	0	1	1	1	1	0	1	1	0	1	1	1	1	1	1	0	1	1	1	1	1	1	1	1	1	1	1	1	1	1	1	1	1	1	1	1	1	0	1	1	1	1	1	1	0
53	POP3	1	1	0	1	1	1	1	0	1	1	0	0	1	1	0	0	1	1	0	1	0	0	1	0	1	1	1	1	1	1	1	1	1	1	1	1	1	1	0	0	1	1	1	1	1	1	1	1
54	POP3	1	1	1	1	1	1	1	1	0	1	1	0	1	1	1	1	1	0	1	0	0	1	1	0	1	1	1	1	1	1	1	1	1	1	1	0	1	0	1	1	1	1	1	1	1	1	1	1
55	POP3	1	1	0	1	1	1	0	0	1	1	1	0	1	0	1	1	0	0	1	1	1	1	1	0	1	1	1	1	1	1	1	1	1	1	1	1	1	1	0	1	0	1	1	0	0	1	1	1
56	POP3	1	1	0	1	1	0	0	1	1	1	1	0	1	1	0	0	0	1	1	1	1	1	0	1	1	1	1	1	1	1	1	1	1	1	1	0	0	1	0	1	0	1	1	0	1	1	1	1
57	POP3	1	1	1	1	0	1	1	0	1	0	0	0	0	0	1	0	1	0	1	1	1	1	1	1	1	1	1	1	1	1	1	1	1	1	1	1	1	1	1	1	0	1	1	0	0	1	0	0
58	POP3	1	1	0	1	1	1	0	1	0	0	0	0	0	0	0	1	1	1	1	1	1	1	1	1	1	1	1	1	1	1	1	1	1	1	1	1	0	1	1	1	1	1	0	0	0	1	1	0
59	POP3	1	0	1	0	0	0	1	1	0	1	1	1	1	0	0	0	1	1	1	0	0	1	1	1	1	1	1	1	1	1	1	1	1	1	1	0	1	0	0	0	0	0	0	1	1	1	1	1
60	POP3	1	0	0	0	1	1	0	0	0	1	1	1	1	1	1	1	0	1	1	0	0	1	1	1	1	1	1	1	1	1	1	1	1	1	1	1	1	1	1	1	1	1	0	0	1	1	1	1
61	POP3	1	0	1	0	1	1	1	1	1	1	1	0	0	1	1	0	0	0	1	1	1	1	1	1	1	1	1	1	1	1	1	1	0	1	1	1	1	1	1	0	0	1	0	1	0	1	0	0
62	POP3	1	1	1	1	1	0	1	1	0	0	0	0	0	0	1	0	0	0	1	1	1	0	0	1	1	1	1	1	1	1	1	1	0	1	1	1	1	1	0	0	0	1	0	1	0	0	0	0
63	POP3	0	1	0	1	1	0	1	0	1	1	1	1	0	1	1	0	1	1	1	1	1	1	1	0	1	1	1	1	1	1	1	1	0	1	1	1	0	1	1	0	1	0	1	1	0	1	0	0
64	POP3	0	0	1	1	0	0	1	1	0	1	1	1	0	0	1	0	1	1	1	1	0	0	0	1	1	1	1	1	1	1	1	1	1	1	1	1	1	1	1	1	0	0	1	1	0	0	0	0
65	POP3	1	0	0	1	1	1	1	1	1	1	1	1	0	0	1	0	0	1	0	1	0	0	0	1	1	1	1	1	1	1	1	1	1	1	1	0	0	1	0	0	1	1	1	1	1	1	0	1
66	POP3	0	0	1	1	1	0	1	1	1	1	1	0	1	0	1	1	0	1	0	1	1	1	0	1	1	1	1	1	1	1	1	1	1	1	1	1	1	1	1	1	1	1	1	1	0	1	0	1
67	POP3	0	0	0	1	0	1	1	1	0	1	0	0	0	1	1	0	1	0	0	1	1	0	0	1	1	1	1	1	1	1	1	1	1	1	1	1	1	1	1	0	0	1	1	1	0	1	0	1
68	POP3	0	1	0	0	1	1	0	1	1	1	1	1	0	1	1	0	1	0	0	1	1	1	1	1	1	1	1	1	1	1	1	1	1	1	1	0	0	1	0	0	1	1	1	1	0	0	0	1
69	POP3	1	1	1	0	1	1	1	1	0	1	1	1	0	0	0	1	1	1	0	1	1	1	1	1	0	1	1	1	1	1	1	1	1	1	1	0	0	1	0	0	0	1	1	1	0	0	0	0
70	POP3	1	0	1	1	0	0	0	0	0	0	0	0	0	0	0	1	0	1	1	1	1	1	1	1	0	1	1	1	1	1	1	1	1	1	1	1	1	1	1	0	0	1	1	1	0	0	0	1
71	POP4	1	0	1	1	0	1	1	0	1	0	0	0	1	0	1	0	0	0	1	0	0	0	1	1	0	1	1	1	1	1	1	1	1	1	1	1	1	1	0	1	0	1	1	0	1	0	0	0
72	POP4	1	0	0	1	1	1	1	1	0	1	1	0	1	1	1	0	1	0	1	1	1	1	0	0	1	1	1	1	1	1	1	1	1	1	1	0	1	1	1	0	1	1	1	0	1	0	0	0
73	POP4	0	1	0	1	0	1	1	0	1	1	1	0	0	1	1	0	0	0	1	0	1	0	0	0	1	1	1	1	1	1	1	1	1	1	1	1	1	1	1	0	1	0	0	1	1	1	1	1
74	POP4	0	1	0	1	1	1	0	1	0	1	1	1	0	0	1	1	0	0	1	1	1	1	0	0	1	1	1	1	1	1	1	1	1	1	1	1	1	0	0	0	1	0	1	1	1	1	1	1
75	POP4	0	1	0	0	1	1	1	1	1	1	1	1	1	1	1	0	1	1	0	0	1	1	1	0	1	1	1	1	1	1	1	1	1	1	1	1	1	1	1	0	0	0	1	1	1	1	1	1
76	POP4	1	1	1	0	1	1	0	0	0	0	0	1	0	0	1	0	1	0	1	1	0	1	1	0	1	1	1	1	1	1	1	1	1	1	1	1	1	1	1	1	1	1	1	1	1	1	1	1
77	POP4	1	1	1	0	1	1	1	1	1	1	0	0	1	1	0	1	0	0	1	1	0	0	1	0	1	0	0	0	0	0	1	1	0	1	1	0	1	0	0	0	0	1	0	0	1	1	1	0
78	POP4	0	0	1	1	1	0	1	0	0	0	0	1	1	1	0	0	0	0	1	0	1	0	1	0	1	0	0	0	0	0	1	1	0	1	1	1	1	0	0	1	1	0	1	0	0	1	1	0
79	POP4	1	0	0	1	0	0	1	1	1	1	0	1	0	0	1	0	1	1	1	1	1	1	1	1	1	0	0	0	0	0	1	1	0	1	1	1	0	1	1	0	0	1	0	0	0	0	0	0
80	POP4	0	0	0	1	0	0	1	0	0	0	1	0	0	1	1	0	0	0	1	1	0	1	1	1	1	1	1	1	1	1	1	1	1	1	1	1	1	0	0	0	1	1	0	1	1	1	0	0
81	POP4	0	0	1	1	1	1	0	1	1	1	0	0	0	0	1	0	1	1	1	1	1	1	1	1	1	1	1	1	1	1	1	1	1	1	1	1	0	1	0	1	0	1	0	1	1	1	1	1
82	POP4	0	1	1	1	1	0	0	0	1	0	1	0	0	0	1	0	0	1	1	1	1	1	1	1	1	1	1	1	1	1	1	1	1	1	1	1	0	1	1	0	0	0	1	1	0	1	1	1
83	POP4	1	1	1	0	1	1	0	1	1	0	1	1	0	1	1	1	0	0	1	0	0	0	0	0	0	1	1	1	1	1	1	1	1	1	1	0	1	1	0	0	0	0	0	1	0	1	1	0
84	POP4	1	1	0	0	1	0	1	0	0	0	0	0	1	0	1	0	0	0	0	1	1	1	1	0	0	1	1	1	1	1	1	1	1	1	1	1	1	0	0	0	0	0	0	1	0	1	1	0
85	POP4	1	1	0	0	1	1	1	0	1	1	1	1	1	1	1	1	0	0	1	1	1	1	1	1	1	1	1	1	1	1	1	1	1	1	1	1	0	1	1	0	0	0	0	1	0	1	1	1
86	POP4	1	1	0	0	0	0	1	1	0	1	1	0	0	0	1	1	0	0	1	0	0	0	1	1	1	1	1	1	1	1	1	1	1	1	1	1	1	1	1	1	0	0	0	0	1	1	1	0
87	POP4	1	1	0	0	0	1	0	1	0	1	0	0	1	0	1	1	0	1	0	1	0	1	0	1	1	1	1	1	1	1	1	1	0	1	1	0	1	1	1	0	1	0	0	1	0	1	1	0
88	POP4	0	1	1	0	1	0	0	1	1	1	1	1	1	1	1	0	0	0	1	1	1	1	1	1	1	1	1	1	1	1	1	1	0	1	1	1	1	0	0	0	1	0	0	1	0	0	0	0
89	POP4	0	0	1	1	1	1	1	1	0	0	1	0	0	1	0	1	0	1	1	1	1	1	1	1	1	1	1	1	1	1	1	1	0	1	1	1	1	1	1	1	1	0	1	1	1	1	1	1
90	POP4	0	0	1	1	1	0	1	0	1	0	0	1	0	1	1	0	1	0	1	0	0	0	0	0	0	1	1	1	1	1	1	1	0	1	1	1	1	0	0	0	0	1	1	1	0	1	1	1
91	POP4	1	1	1	1	0	1	1	1	1	1	1	0	0	1	1	1	1	1	1	1	1	1	1	1	1	1	1	1	1	1	1	0	1	1	1	1	0	1	1	1	0	0	1	1	1	1	1	1
92	POP4	1	1	0	0	1	1	0	0	1	1	1	0	0	1	1	1	1	1	1	1	1	1	1	1	1	1	1	1	1	1	1	0	1	1	1	0	1	1	1	1	1	0	0	1	1	1	1	1
93	POP4	0	1	1	1	1	1	0	1	0	1	1	1	0	1	1	1	0	0	0	1	1	0	1	1	1	1	1	1	1	1	1	1	1	1	1	1	1	1	0	1	1	1	1	1	1	1	1	1
94	POP4	0	1	1	1	1	1	1	0	1	1	1	1	1	1	1	1	0	0	1	1	1	0	1	1	1	1	1	1	1	1	1	0	1	1	1	0	0	1	0	1	0	0	0	0	1	1	1	0
95	POP4	0	1	0	0	1	0	1	1	0	1	1	1	0	1	1	1	0	1	1	1	0	1	1	1	1	1	1	1	1	1	1	0	1	0	1	0	0	1	0	1	1	1	1	1	1	1	1	1
96	POP4	0	0	0	1	0	1	1	0	1	0	1	1	0	0	1	1	1	0	1	1	1	0	0	0	0	1	1	1	1	1	1	0	1	1	1	1	1	1	0	1	0	1	0	1	1	1	1	0
97	POP4	0	0	1	1	0	1	1	1	1	1	1	1	0	0	0	0	1	1	1	1	1	1	0	1	1	1	1	1	1	1	1	1	1	1	1	0	1	1	1	1	0	0	0	1	1	1	1	1
98	POP4	1	0	1	0	0	1	1	0	1	0	0	1	0	0	0	0	0	0	1	0	1	0	1	1	1	1	1	1	1	1	1	0	1	1	1	1	0	1	1	1	1	1	1	1	1	1	1	0
99	POP4	1	0	0	1	1	1	1	1	1	1	1	1	0	0	0	0	0	0	0	1	0	1	0	0	1	1	1	1	1	1	1	0	1	1	1	1	1	1	0	1	0	1	0	1	1	1	1	0
100	POP4	1	0	0	1	1	1	0	0	0	1	1	1	1	0	0	0	0	1	0	0	0	0	1	1	1	1	1	1	1	1	1	0	1	1	1	0	1	1	0	0	1	0	0	0	1	1	0	0
101	POP5	1	1	0	0	1	1	0	1	1	1	1	1	0	1	1	0	0	1	0	1	1	0	1	1	1	1	1	1	1	1	1	0	1	1	1	0	1	1	1	1	0	0	0	1	1	1	1	1
102	POP5	0	1	0	1	0	0	0	1	1	1	0	1	1	0	0	0	0	1	0	1	1	0	1	0	0	1	1	1	1	1	1	0	1	1	1	0	1	1	1	1	0	0	0	1	1	1	1	0
103	POP5	1	1	1	1	0	0	1	1	0	1	0	1	1	1	0	0	0	1	0	1	1	1	1	1	1	1	1	1	1	1	1	0	1	1	1	1	1	1	0	1	1	1	1	1	1	1	1	1
104	POP5	0	1	1	1	0	1	1	1	1	0	0	1	0	0	1	1	0	0	1	0	1	1	1	1	1	1	1	1	1	1	1	0	1	1	1	0	0	1	0	1	0	0	0	1	1	1	1	1
105	POP5	1	0	1	1	0	1	0	1	1	0	0	0	0	0	0	1	0	1	0	1	1	1	0	0	0	1	1	1	1	1	1	0	1	1	1	1	1	0	0	0	0	0	0	0	1	1	1	0
106	POP5	1	1	1	0	1	1	0	1	0	1	0	1	0	0	0	1	0	0	1	1	1	1	1	1	1	1	1	1	1	1	1	0	1	1	1	0	0	1	0	1	0	0	0	0	0	1	1	1
107	POP5	1	0	1	0	1	1	0	1	1	1	1	0	0	0	0	1	1	1	0	0	0	0	0	0	0	1	1	1	1	1	1	0	1	1	1	0	0	1	0	1	0	1	0	1	1	1	1	1
108	POP5	0	1	1	1	0	1	1	1	1	1	1	0	0	0	0	1	1	0	1	1	1	1	1	0	0	1	1	1	1	1	1	0	1	1	1	1	0	1	0	1	0	1	1	0	1	1	1	0
109	POP5	0	1	0	1	0	1	1	1	0	1	1	1	0	0	1	0	1	1	0	0	1	1	1	1	1	1	1	1	1	1	1	0	1	1	1	0	0	1	0	1	0	0	0	0	0	0	0	0
110	POP5	1	1	0	0	1	1	1	1	0	1	1	1	0	0	0	1	1	1	1	1	1	1	1	1	1	0	0	0	0	0	1	0	1	1	1	0	0	1	0	0	0	0	0	1	1	1	1	0
111	POP5	0	0	0	1	1	0	0	1	0	0	1	1	0	0	1	1	1	1	1	1	1	1	1	1	1	1	1	1	1	1	1	0	1	0	1	1	0	0	1	0	1	1	1	1	1	1	1	1
112	POP5	1	0	0	0	1	1	1	0	1	0	0	1	0	0	1	0	1	0	1	0	0	1	1	1	0	1	1	1	1	1	1	0	1	1	1	0	0	1	1	0	0	0	0	1	1	1	1	0
113	POP5	1	1	1	1	1	1	1	0	0	0	0	1	1	0	0	1	1	1	1	1	1	1	1	0	1	1	1	1	1	1	1	0	1	1	1	1	0	1	0	1	0	1	0	0	1	0	1	0
114	POP5	1	0	1	1	0	1	1	0	1	1	1	0	0	0	1	1	0	0	1	0	1	0	0	1	1	1	1	1	1	1	1	0	1	1	1	0	1	1	0	1	0	1	1	1	1	1	1	1
115	POP5	1	1	1	1	0	1	1	1	1	1	1	0	0	1	0	0	0	0	1	1	1	1	1	1	1	1	1	1	1	1	1	0	1	0	1	1	1	1	1	0	0	1	0	1	1	1	1	0
116	POP5	0	1	1	1	1	1	1	0	1	1	1	1	0	0	0	1	0	0	1	1	1	0	1	1	1	1	1	1	1	1	1	0	1	1	1	0	1	1	0	1	0	0	0	1	1	1	1	0
117	POP5	0	1	1	0	1	1	1	1	0	1	0	0	0	1	1	1	1	1	0	1	0	0	0	0	1	1	1	1	1	1	1	0	1	1	1	0	0	1	0	0	0	0	0	0	1	1	1	0
118	POP5	0	1	1	0	1	0	0	1	1	1	1	0	0	0	1	0	1	0	1	0	1	1	0	1	1	1	1	1	1	1	1	0	1	1	1	1	0	0	1	1	0	0	1	0	1	1	1	1
119	POP5	1	1	1	0	0	0	0	1	1	1	1	1	1	0	0	1	0	1	1	1	1	0	1	0	1	1	1	1	1	1	1	0	1	1	1	0	0	0	0	0	1	0	0	1	1	1	1	1
120	POP5	1	1	1	0	0	0	0	0	0	1	1	1	0	0	0	1	0	0	1	1	0	0	1	1	1	1	1	1	1	1	1	0	1	1	1	1	1	0	1	1	1	0	1	1	1	1	1	1
121	POP5	0	0	1	1	1	0	1	1	1	1	1	0	1	1	0	0	1	1	1	0	0	1	0	1	0	1	1	1	1	0	1	1	0	1	1	0	1	1	1	0	1	0	1	0	0	1	0	1
122	POP5	1	0	0	1	1	0	1	1	1	1	1	0	1	1	0	0	1	1	1	1	1	0	1	1	0	1	1	1	1	0	1	1	0	1	1	0	1	0	1	1	1	1	1	0	0	0	0	0
123	POP5	1	0	1	1	1	1	1	1	0	1	1	0	1	1	0	0	1	1	0	0	1	1	1	1	0	1	1	1	1	0	1	1	0	1	1	1	1	0	0	0	0	0	1	0	0	0	0	0
124	POP5	0	0	1	1	1	1	0	1	1	1	1	0	1	1	0	0	1	1	1	0	0	1	1	1	1	1	1	1	1	1	1	1	0	1	1	1	1	0	1	1	1	0	0	1	0	0	0	0
125	POP5	1	0	1	0	0	1	0	0	0	1	1	0	1	1	1	0	1	1	1	1	1	0	0	1	0	1	1	1	1	1	1	1	0	1	1	1	1	0	1	0	1	0	1	1	0	0	0	0
126	POP5	1	0	1	0	1	1	1	1	1	1	0	0	1	1	1	0	0	1	1	1	0	0	1	1	0	1	1	1	1	1	1	1	0	1	1	0	1	0	1	0	1	1	1	0	0	0	0	0
127	POP5	1	1	1	0	0	0	1	0	0	1	0	0	1	1	1	0	0	1	1	1	1	0	0	0	1	1	1	1	1	1	1	1	1	1	1	0	1	1	1	1	1	0	1	0	0	0	0	0
128	POP5	1	1	1	1	1	1	0	1	1	1	0	0	1	0	0	0	0	1	1	1	1	1	1	1	1	1	1	1	1	1	1	1	0	1	1	0	0	1	1	1	0	1	1	1	0	0	0	0
129	POP5	1	0	0	1	1	1	1	1	1	0	0	0	1	0	0	0	1	1	0	0	1	1	1	1	0	1	1	1	1	1	1	1	0	1	1	0	0	0	1	1	1	1	1	0	0	1	1	1
130	POP5	0	1	0	1	1	1	0	0	1	0	0	0	1	0	1	0	0	0	0	0	1	1	1	1	0	0	0	0	0	1	1	1	0	0	1	1	1	1	1	1	0	1	1	0	1	1	1	1
131	POP6	0	0	0	1	1	0	1	1	1	1	1	0	1	0	0	0	1	1	1	1	1	1	0	0	1	1	1	1	1	1	1	1	0	1	1	1	1	0	1	1	0	1	0	1	0	1	1	1
132	POP6	0	1	0	0	1	1	0	1	1	0	0	1	0	0	1	1	0	1	1	0	0	1	1	0	0	1	1	1	1	1	1	1	0	1	1	1	1	0	1	1	0	1	0	0	0	0	0	0
133	POP6	0	0	1	1	1	0	1	0	1	0	0	1	0	0	0	1	0	0	1	1	1	0	1	1	1	1	1	1	1	1	1	1	0	1	1	0	1	0	1	1	1	1	0	1	1	1	1	1
134	POP6	1	1	1	1	0	1	0	1	0	1	1	0	0	0	0	1	1	0	0	1	0	1	1	0	1	1	1	1	1	1	1	1	0	1	1	1	1	0	1	1	0	1	1	1	1	0	1	1
135	POP6	1	0	1	1	0	0	1	0	0	0	0	0	0	0	0	0	0	0	1	0	0	1	1	0	1	1	1	1	1	1	1	1	0	1	1	1	1	0	1	1	0	1	0	1	0	0	1	0
136	POP6	1	1	1	0	1	1	1	1	1	0	0	1	0	0	0	0	0	0	1	1	0	1	0	0	1	1	1	1	1	1	1	1	0	1	1	0	1	0	1	1	1	1	0	0	0	1	1	0
137	POP6	1	1	0	1	1	1	1	0	0	0	0	0	0	0	1	1	0	0	1	1	1	1	0	1	0	1	1	1	1	1	1	1	0	1	1	0	1	0	1	1	0	1	0	1	1	1	1	1
138	POP6	0	1	0	1	1	1	1	1	1	0	1	0	0	0	1	1	1	0	0	0	1	1	1	1	1	1	1	1	1	1	1	1	0	1	1	0	0	0	1	1	0	1	0	1	0	1	1	1
139	POP6	1	1	1	0	1	1	0	1	1	0	1	0	0	0	0	1	1	0	1	0	1	1	0	1	0	1	1	1	1	1	1	1	0	1	1	1	0	1	1	1	0	1	0	1	0	0	0	0
140	POP6	1	0	1	1	0	0	0	1	1	1	1	0	0	0	1	0	1	0	0	1	1	0	1	1	1	1	1	1	1	1	1	1	0	1	1	1	0	0	1	1	0	1	1	1	0	0	0	0
141	POP6	1	0	1	1	1	1	0	1	0	1	0	0	0	0	0	0	0	0	1	1	0	1	1	1	1	1	1	1	1	1	1	1	0	1	1	0	0	0	1	1	0	1	1	1	0	0	0	0
142	POP6	0	0	1	1	0	0	1	1	1	0	1	0	0	0	0	0	0	0	1	1	0	1	1	1	1	1	1	1	1	1	1	1	0	1	1	0	0	0	1	0	0	1	0	1	0	0	0	0
143	POP6	1	1	1	0	1	1	1	1	1	0	1	0	0	0	0	0	0	0	1	1	1	1	1	0	1	1	1	1	1	1	1	1	0	1	1	0	0	0	1	0	0	1	1	1	0	1	1	0
144	POP6	1	1	0	0	1	1	1	1	1	1	1	0	0	0	0	0	0	1	1	1	1	0	1	1	1	1	1	1	1	1	1	1	0	1	1	1	0	0	1	1	1	1	0	1	0	0	0	0
145	POP6	1	1	0	0	1	1	0	0	0	1	0	0	0	0	0	0	1	0	0	0	1	0	0	0	1	1	1	1	1	1	1	1	0	1	1	0	1	0	1	1	0	1	0	1	0	1	1	1
146	POP6	1	1	1	0	0	0	1	1	0	0	0	0	0	0	0	0	1	0	0	1	1	1	1	1	1	1	1	1	1	1	1	1	0	1	1	1	1	1	1	1	0	1	0	1	0	1	1	1
147	POP6	0	1	1	1	0	1	1	1	0	0	0	0	0	0	0	1	0	0	0	0	0	1	0	0	1	1	1	1	1	1	1	1	0	1	1	0	1	0	1	1	0	1	0	1	1	1	1	1
148	POP6	1	1	1	0	1	0	1	1	0	1	1	0	0	0	0	1	0	1	1	1	1	0	1	1	1	1	1	1	0	1	1	1	0	1	1	1	1	0	1	1	0	1	0	1	1	1	1	1
149	POP6	0	1	1	1	1	1	1	1	0	0	1	0	0	0	0	0	0	1	1	1	1	1	1	1	0	1	1	1	0	1	1	1	0	1	1	0	1	0	1	1	0	1	0	1	0	0	1	1
150	POP6	1	0	0	0	1	0	0	1	1	1	0	0	0	0	0	1	1	0	1	1	1	0	0	1	0	1	1	1	0	1	1	1	0	1	1	0	1	0	1	1	1	1	0	1	0	0	1	1
151	POP6	0	0	1	1	0	0	1	1	1	1	1	0	0	0	1	1	0	1	1	1	0	1	1	1	1	1	0	1	1	1	1	1	1	1	1	1	0	0	1	1	0	1	0	1	1	1	1	1
152	POP6	1	0	1	1	0	0	0	1	0	1	1	0	0	0	1	0	1	0	0	1	1	0	1	1	0	1	0	1	1	1	1	1	1	1	1	1	1	1	0	0	0	1	1	1	0	1	1	1
153	POP6	0	1	1	1	1	0	0	0	1	0	0	0	0	1	1	0	0	1	1	1	0	1	0	1	0	1	0	1	1	1	1	1	1	1	1	1	1	1	1	1	0	1	1	1	0	0	1	0
154	POP6	1	1	1	1	1	1	0	1	1	0	0	0	0	1	0	0	0	1	1	0	1	0	1	0	1	1	1	1	1	1	1	1	1	1	1	1	1	1	0	0	0	1	0	1	1	1	1	1
155	POP6	1	1	0	1	1	0	1	1	1	1	0	0	1	0	0	1	1	1	1	0	0	1	0	0	0	1	1	1	1	1	1	1	1	1	1	1	1	1	0	0	0	1	0	0	0	1	0	0
156	POP6	1	1	0	1	0	1	1	1	0	1	0	0	1	1	0	0	1	1	0	1	1	1	1	1	0	1	0	1	1	1	1	1	1	1	1	1	1	1	1	1	0	1	1	0	1	0	1	1
157	POP6	1	1	0	1	0	1	0	1	1	0	0	0	1	0	0	1	1	1	1	1	1	1	0	0	0	1	0	1	1	1	1	1	1	1	1	1	1	0	1	0	0	1	1	0	0	0	0	0
158	POP6	1	0	0	0	1	1	1	1	0	1	1	0	1	0	1	0	1	0	1	1	1	1	1	1	0	1	0	1	1	1	1	1	1	1	1	0	0	1	1	1	1	1	1	0	0	0	0	0
159	POP6	0	0	1	1	0	1	0	0	1	1	1	0	1	1	1	0	0	1	0	1	1	0	1	1	0	1	0	1	1	1	1	1	1	1	1	1	0	1	1	1	0	1	0	0	1	1	0	0
160	POP6	0	1	1	1	1	1	0	1	1	1	1	1	0	0	1	1	0	0	1	0	0	0	1	1	1	1	1	1	1	1	1	1	1	1	1	1	1	1	0	1	0	1	0	0	0	0	0	0
161	POP7	0	1	1	1	0	0	0	1	1	1	1	1	0	1	0	1	1	1	1	1	1	0	1	0	1	1	0	1	1	1	1	1	1	1	1	1	1	0	1	1	0	1	1	0	1	1	1	1
162	POP7	0	1	0	0	0	0	1	1	1	1	0	1	0	0	0	1	0	0	1	0	0	1	1	1	0	1	0	1	1	1	1	1	1	1	1	1	1	1	1	1	0	1	1	0	0	1	0	1
163	POP7	0	1	1	1	0	0	1	0	0	0	0	0	0	0	0	1	0	1	0	1	1	1	1	1	0	1	0	1	1	1	1	1	1	1	1	1	1	1	1	1	0	1	1	0	0	0	0	0
164	POP7	1	1	1	1	1	1	0	1	1	0	0	0	0	1	1	0	1	1	0	1	1	1	1	1	1	1	0	1	1	1	1	1	1	1	1	1	1	1	1	1	0	1	1	0	0	0	0	0
165	POP7	1	1	1	0	0	1	0	0	1	1	0	0	1	1	1	1	1	1	0	1	1	0	0	0	1	0	0	0	0	0	1	0	0	1	1	1	1	1	1	0	0	1	1	1	1	1	0	0
166	POP7	1	1	1	0	1	1	0	1	0	1	0	0	1	1	1	1	1	1	0	0	0	1	1	0	0	1	0	1	1	0	1	1	1	1	1	1	1	1	1	1	0	1	1	1	1	0	0	0
167	POP7	1	0	0	1	1	1	1	1	0	0	0	0	0	0	1	1	1	1	1	0	1	1	1	0	0	1	0	1	1	0	1	1	1	1	1	0	0	1	1	1	0	1	1	1	1	0	1	0
168	POP7	0	0	1	1	1	1	1	1	1	0	0	0	0	0	0	1	0	0	0	1	0	1	1	0	1	1	0	1	1	0	1	1	1	1	1	1	1	1	0	1	0	1	1	1	1	1	1	1
169	POP7	1	0	1	1	1	0	0	0	1	1	0	1	1	1	0	1	0	1	1	1	1	1	1	0	0	1	0	1	1	0	1	1	1	1	1	1	1	1	1	0	1	1	1	1	1	0	1	1
170	POP7	0	1	1	0	0	1	1	1	1	1	1	1	1	1	0	1	1	0	0	1	0	0	1	1	1	1	0	1	1	0	1	1	1	1	1	0	0	0	0	0	0	1	1	1	1	0	1	0
171	POP7	1	1	1	1	1	0	0	1	0	0	1	1	0	1	0	1	0	1	1	0	0	1	1	1	1	1	0	1	1	0	1	1	1	1	1	1	0	0	1	0	1	1	1	1	0	0	1	0
172	POP7	1	1	0	1	1	1	1	1	0	1	1	1	0	1	0	0	0	0	1	0	0	0	1	0	1	1	0	1	1	0	1	1	1	1	1	0	0	0	1	1	1	1	1	1	1	1	1	1
173	POP7	0	1	1	0	1	1	1	1	1	0	0	1	1	0	1	0	0	0	1	1	0	0	0	1	0	1	0	1	1	0	1	1	1	1	1	1	0	1	1	1	1	1	1	1	1	0	1	0
174	POP7	0	0	1	0	1	1	1	1	0	1	0	1	0	0	1	0	1	1	1	1	1	0	1	1	0	1	0	1	1	0	1	1	1	1	1	1	0	1	1	1	1	0	0	1	1	0	1	1
175	POP7	0	1	0	1	1	0	1	0	1	1	0	1	0	0	1	1	1	1	1	1	0	1	1	1	1	1	0	1	1	0	1	1	1	1	1	1	0	1	1	1	1	0	1	1	1	1	0	1
176	POP7	1	0	1	0	0	1	1	1	1	1	1	0	0	0	1	1	1	1	1	0	1	0	0	1	1	1	0	1	1	0	1	1	1	1	1	0	0	1	1	1	1	1	1	1	0	1	1	0
177	POP7	1	1	0	1	1	1	1	0	0	1	0	0	1	1	1	1	1	1	1	1	0	0	0	1	0	1	0	1	1	0	1	1	1	1	1	0	0	0	1	1	1	1	1	1	0	1	1	1
178	POP7	1	1	1	0	1	1	0	1	0	0	0	0	1	1	1	1	1	1	1	0	1	1	0	1	0	1	0	1	1	0	1	1	1	1	1	0	0	1	1	1	1	1	1	1	0	0	0	1
179	POP7	1	0	1	1	1	0	0	1	1	1	1	1	0	1	1	1	1	1	0	1	1	1	0	1	1	1	0	1	1	0	1	1	1	1	1	0	0	0	1	1	1	1	1	1	0	0	0	0
180	POP7	1	0	1	1	1	1	1	0	0	1	0	0	1	1	1	1	1	1	1	1	1	1	1	0	0	1	0	1	1	0	1	1	1	1	1	0	0	0	1	1	1	1	1	1	0	0	0	1
181	POP7	0	0	1	1	1	0	0	1	1	1	1	1	1	0	1	1	0	1	1	1	1	1	1	0	1	1	0	0	0	1	1	0	0	1	1	1	1	1	1	0	0	0	0	0	1	1	0	1
182	POP7	0	0	1	1	0	1	1	1	1	1	1	0	1	0	1	1	0	1	1	1	1	0	1	0	0	1	0	0	1	1	1	1	1	1	1	1	1	1	1	0	0	0	0	0	1	1	1	0
183	POP7	0	1	1	0	1	0	0	1	1	1	1	0	0	0	1	1	0	1	0	0	0	0	0	0	0	0	0	0	0	0	1	0	0	1	1	1	1	1	1	0	0	0	0	0	1	1	0	1
184	POP7	1	1	1	0	0	1	1	1	0	0	1	1	0	0	1	1	0	1	1	1	0	0	0	0	1	0	1	1	1	1	1	1	1	1	1	1	1	0	1	0	0	0	1	0	1	1	0	0
185	POP7	1	1	0	0	1	1	0	1	1	0	1	0	0	0	0	1	0	1	0	1	1	0	0	1	1	0	1	1	1	1	1	1	1	0	1	1	1	0	1	0	0	0	1	0	1	0	0	1
186	POP7	1	1	0	0	0	1	1	1	1	0	1	0	0	0	0	1	0	1	1	0	1	0	0	1	1	1	0	1	1	1	1	0	1	0	1	1	1	0	0	1	0	0	1	1	1	1	0	1
187	POP7	0	1	0	1	1	1	0	1	0	0	0	1	0	0	0	1	0	0	1	0	0	0	0	0	0	0	1	1	1	0	1	1	1	1	1	0	1	1	0	0	0	0	0	0	0	1	0	1
188	POP7	0	0	1	1	1	1	1	0	1	0	0	0	0	0	0	1	1	0	1	1	0	0	0	0	0	1	0	0	1	1	1	1	1	0	1	0	1	1	0	0	0	1	1	0	1	0	1	1
189	POP7	1	0	1	1	1	0	1	0	0	1	0	0	0	1	0	0	1	0	0	1	1	0	1	1	1	0	1	1	1	0	1	0	1	0	1	0	1	1	0	0	0	1	1	0	0	0	1	1
190	POP7	1	1	1	0	0	0	1	1	1	1	0	0	1	1	0	0	1	1	1	1	1	1	1	1	1	0	1	1	0	1	1	1	0	1	1	1	1	1	1	1	1	1	1	0	0	0	1	1
191	POP8	1	1	1	0	1	1	0	1	0	1	0	0	1	1	1	0	1	0	1	0	0	1	1	0	1	1	1	1	0	0	1	0	0	0	1	1	1	1	1	1	1	1	1	1	0	0	1	1
192	POP8	0	1	0	1	0	1	0	1	0	0	0	0	1	1	1	0	1	0	1	0	1	1	1	0	1	1	1	1	1	0	1	1	0	0	1	1	0	0	0	1	1	0	1	1	1	0	1	1
193	POP8	1	1	1	0	1	1	1	1	1	0	1	0	1	0	1	0	0	1	1	1	0	0	1	1	0	1	0	0	0	1	1	1	0	1	1	0	0	0	0	0	0	0	0	0	0	0	1	1
194	POP8	0	1	1	0	1	1	1	1	1	1	1	0	1	1	1	0	0	1	1	0	1	0	1	0	0	0	1	0	0	0	1	1	1	1	1	0	0	0	0	1	1	1	1	1	1	0	1	1
195	POP8	0	1	0	1	1	1	1	1	1	1	1	0	1	1	1	0	1	1	0	1	1	0	1	0	0	0	0	1	1	0	1	0	0	0	1	1	0	1	0	0	0	0	1	0	0	0	1	1
196	POP8	0	0	1	0	1	0	1	0	1	1	1	0	1	1	1	1	0	1	1	1	1	1	0	0	0	0	0	0	0	0	1	1	0	0	1	1	0	1	0	0	0	0	1	0	0	0	1	1
197	POP8	0	0	1	1	1	0	1	1	0	1	0	1	1	0	1	1	1	1	0	0	1	0	0	1	1	1	0	0	0	0	1	1	1	1	1	0	0	0	0	0	0	0	1	0	0	0	1	0
198	POP8	0	0	1	1	0	0	0	1	1	0	0	1	1	1	1	1	0	0	1	0	0	0	0	1	1	0	0	1	1	0	1	0	0	0	1	1	1	1	0	0	0	0	1	0	0	0	0	1
199	POP8	1	0	1	1	0	0	0	1	0	0	0	1	0	0	0	1	1	0	1	1	1	1	1	0	1	1	1	0	0	1	1	0	0	0	1	0	0	0	0	0	0	1	1	0	1	0	1	1
200	POP8	0	1	0	0	1	0	0	1	1	0	0	1	0	0	0	1	0	0	0	0	1	0	0	1	1	1	0	1	0	1	1	0	0	0	1	0	1	1	0	0	0	0	1	0	0	0	0	1
201	POP8	1	1	1	0	1	1	0	0	1	1	1	1	0	1	1	1	1	0	1	1	1	1	1	1	0	0	0	1	1	1	1	0	0	0	1	1	0	0	0	0	0	1	1	0	1	0	0	1
202	POP8	1	1	1	0	1	1	0	1	0	1	1	1	0	0	1	1	1	0	1	1	1	1	0	1	0	0	0	0	0	1	1	1	0	0	1	0	0	0	0	0	0	1	0	0	0	0	0	1
203	POP8	1	1	1	0	0	0	1	1	1	1	1	1	1	1	1	1	0	1	1	1	1	1	0	0	0	0	0	1	1	0	1	0	1	0	1	0	0	0	0	1	0	0	0	1	0	0	0	1
204	POP8	1	1	1	1	0	1	1	0	1	0	1	0	1	1	0	0	0	0	1	0	0	1	1	0	0	1	0	0	0	1	1	0	0	0	1	0	0	0	0	1	0	0	1	1	1	1	1	1
205	POP8	0	1	0	1	0	1	1	1	1	0	1	0	1	1	0	0	0	1	1	1	0	1	0	0	0	1	1	0	1	1	1	0	0	0	1	0	0	0	1	0	0	0	0	0	1	0	0	1
206	POP8	1	0	0	1	1	1	1	0	0	1	1	0	1	1	0	0	0	1	1	1	0	1	0	0	0	1	0	1	0	1	1	0	1	1	1	0	0	0	1	0	1	1	1	1	0	1	1	1
207	POP8	0	0	1	0	1	1	1	1	0	1	1	0	1	0	1	0	1	1	1	0	0	0	1	0	0	1	1	1	1	1	1	0	0	1	1	0	0	0	0	0	1	1	1	1	1	1	1	0
208	POP8	1	0	1	1	0	1	1	0	0	1	1	0	1	0	0	0	0	1	0	1	0	0	0	0	0	0	0	1	0	0	1	1	1	0	1	0	0	0	1	1	0	1	1	1	0	0	1	0
209	POP8	1	0	1	1	1	1	1	1	0	1	1	1	0	0	0	0	1	1	0	0	1	0	0	0	1	1	1	0	0	1	1	1	1	1	1	0	0	1	1	0	1	1	1	0	1	1	1	1
210	POP8	0	1	1	1	0	0	0	0	1	1	1	1	0	0	0	0	1	1	1	0	1	0	0	0	1	0	1	0	0	0	1	0	0	1	1	0	0	1	0	1	0	0	1	1	0	1	1	0
211	POP8	0	1	1	0	0	0	1	0	1	0	1	1	1	0	1	0	1	1	1	0	1	0	0	1	0	0	1	0	0	0	1	1	0	0	1	0	1	1	0	0	1	1	1	0	1	0	1	0
212	POP8	0	1	0	1	0	0	0	1	1	0	1	0	1	1	1	1	0	1	1	1	1	0	0	0	1	0	1	0	0	0	1	1	1	0	1	0	1	0	0	0	1	1	0	1	0	1	0	1
213	POP8	1	1	1	1	1	1	1	1	1	1	1	0	0	0	0	0	0	1	0	1	1	0	0	1	0	0	1	0	1	0	1	0	0	0	1	1	0	0	1	1	1	1	0	0	1	0	0	0
214	POP8	1	1	0	1	1	1	1	1	0	1	1	0	1	1	1	0	0	1	1	0	1	0	0	0	1	0	1	0	0	0	1	1	0	0	1	1	0	1	1	1	1	1	1	0	0	1	0	0
215	POP8	1	0	0	0	1	1	1	1	1	1	1	0	1	0	1	0	0	1	1	1	1	1	1	1	1	0	1	0	1	0	1	1	0	0	1	1	0	0	0	1	0	0	0	1	0	1	0	1
216	POP8	0	0	1	0	1	1	1	1	1	0	1	0	1	0	1	1	1	1	1	0	1	0	0	1	0	0	0	0	0	0	1	1	0	1	1	1	1	0	1	0	1	0	0	0	1	1	1	1
217	POP8	0	0	1	1	0	0	0	1	0	0	1	1	1	1	1	0	0	1	1	1	1	0	0	0	1	0	1	0	0	1	1	1	0	0	1	1	1	0	0	0	0	1	1	0	0	0	0	0
218	POP8	1	1	1	0	0	1	0	1	1	0	0	1	1	1	0	1	0	1	1	0	1	1	1	1	0	0	1	0	1	0	1	1	0	1	1	1	1	0	0	0	0	0	0	0	0	1	0	0
219	POP8	1	1	1	0	1	0	0	0	0	0	0	0	1	1	1	1	0	1	0	1	1	1	0	0	1	1	0	1	0	1	1	1	1	1	1	1	0	0	1	1	0	0	0	0	1	1	1	1
220	POP8	1	1	0	1	0	1	0	1	1	1	1	1	1	1	0	1	0	0	0	0	0	1	0	0	1	1	0	1	0	1	1	1	0	1	1	1	0	0	0	0	0	1	1	0	0	0	0	0
221	POP9	1	1	0	1	1	0	1	1	0	1	1	0	1	1	0	1	0	0	0	0	0	0	0	1	1	0	0	0	0	0	1	1	0	1	1	1	1	0	1	1	1	0	0	1	0	0	0	0
222	POP9	1	1	1	1	1	0	1	1	1	1	1	0	1	1	0	1	0	1	1	0	0	0	0	1	1	1	0	1	1	0	1	1	0	1	1	1	1	0	0	1	0	1	0	1	1	0	0	0
223	POP9	0	1	1	1	1	0	0	0	0	0	1	0	1	1	1	1	0	0	0	0	0	0	0	1	1	1	0	1	1	0	1	1	0	1	1	1	1	0	0	0	0	1	1	1	1	0	0	0
224	POP9	0	0	0	1	1	1	1	1	1	1	1	0	1	1	0	1	0	1	1	1	1	1	1	0	1	1	0	0	0	0	1	1	1	1	1	1	1	0	0	0	0	0	0	1	0	1	0	0
225	POP9	0	1	1	0	0	0	1	1	1	1	1	0	1	1	0	1	0	0	1	0	1	1	0	0	1	1	0	0	0	0	1	1	1	0	1	1	1	1	1	1	0	0	0	1	0	0	0	0
226	POP9	1	1	1	0	1	0	0	1	1	0	1	0	1	1	1	1	0	0	0	0	0	0	0	0	1	1	0	0	0	0	1	1	1	1	1	1	1	1	1	0	0	1	1	0	1	1	0	0
227	POP9	0	1	1	0	0	1	1	1	1	0	1	0	1	1	0	1	0	0	0	0	0	0	0	1	1	1	0	0	0	1	1	1	1	1	1	1	1	1	1	0	1	0	0	0	0	1	0	0
228	POP9	0	1	0	1	1	1	0	1	1	0	0	0	1	1	0	1	1	1	1	0	0	1	0	1	1	1	0	0	0	1	1	1	0	1	1	1	1	1	1	1	1	0	0	0	1	0	0	0
229	POP9	1	1	1	1	1	0	1	1	1	1	0	1	1	1	0	1	1	1	0	0	0	0	0	0	1	0	1	0	0	1	1	1	1	0	1	1	1	1	1	0	1	1	1	1	0	1	0	0
230	POP9	1	1	0	1	1	1	1	1	0	1	0	0	1	1	0	1	1	1	0	1	0	0	0	0	1	0	0	0	0	0	1	0	1	0	1	1	1	1	1	0	1	0	0	0	0	0	0	0
231	POP9	1	1	0	1	0	0	0	0	0	0	0	0	1	1	0	1	1	1	1	1	1	0	0	0	1	0	0	0	1	1	1	1	0	0	1	1	1	1	0	0	1	0	0	0	0	1	0	0
232	POP9	0	1	0	1	1	1	1	1	1	0	0	0	1	0	0	1	1	1	0	1	1	1	1	0	1	0	0	0	1	1	1	0	0	1	1	1	1	1	1	1	1	1	1	1	0	1	0	0
233	POP9	0	1	1	0	1	1	0	1	0	0	0	0	1	0	0	1	1	1	0	1	0	0	0	0	1	1	1	1	1	1	1	0	0	1	1	1	1	1	1	0	1	1	1	0	0	1	0	0
234	POP9	1	1	1	0	0	0	1	1	1	1	0	0	1	1	1	1	1	0	0	1	0	0	0	0	1	1	1	1	1	1	1	0	0	1	1	0	0	1	1	0	1	1	1	0	0	1	0	0
235	POP9	0	1	1	1	1	1	0	1	1	0	1	0	1	1	0	1	1	1	1	1	1	1	1	1	1	0	1	1	0	1	1	1	0	1	1	0	1	1	1	1	0	1	1	0	1	0	0	0
236	POP9	0	1	0	1	0	1	1	1	1	1	1	1	1	1	0	1	1	1	0	1	0	1	1	0	1	0	0	0	0	0	1	0	0	1	1	1	1	1	0	1	1	0	0	0	0	1	0	0
237	POP9	0	0	0	1	0	1	1	0	1	0	1	0	1	1	0	1	1	1	0	1	1	0	0	0	1	0	1	1	1	1	1	1	0	1	1	1	1	1	0	1	1	0	0	0	0	1	0	0
238	POP9	0	0	0	1	1	0	0	1	1	1	1	0	1	1	0	1	1	1	1	0	1	1	0	1	1	0	0	0	0	1	1	0	0	1	1	1	1	1	0	0	0	0	1	1	0	1	0	0
239	POP9	1	0	1	1	0	0	0	0	0	0	1	0	1	1	0	1	1	0	1	1	0	0	0	0	1	0	0	0	0	1	1	0	0	1	1	1	1	1	0	0	0	0	0	0	0	1	0	0
240	POP9	1	0	1	1	1	0	0	1	1	0	1	0	1	1	1	1	1	0	1	1	1	1	1	0	1	0	0	0	0	1	1	0	0	1	1	1	1	1	0	0	0	1	1	1	0	0	0	1
241	POP9	1	0	1	1	1	1	1	1	1	1	0	0	1	1	0	1	1	0	0	0	1	0	0	0	1	0	0	0	0	1	1	0	0	1	1	1	0	1	0	1	0	1	1	1	1	0	0	0
242	POP9	1	0	1	1	1	0	1	0	1	1	0	0	1	1	1	0	1	0	0	0	0	0	0	0	1	0	0	0	1	1	1	1	0	1	1	1	0	1	0	0	0	0	1	1	0	1	0	1
243	POP9	1	0	1	0	1	1	1	1	0	1	1	0	1	1	1	0	1	0	0	0	1	0	0	0	1	0	0	0	0	1	1	0	0	1	1	1	1	1	1	1	1	1	1	0	0	1	0	1
244	POP9	1	1	0	0	1	1	0	0	1	0	0	1	1	1	1	0	1	0	1	0	1	0	0	0	1	0	0	0	1	1	1	1	0	1	1	1	0	1	1	1	1	0	1	0	0	0	0	1
245	POP9	0	1	1	0	0	1	1	1	1	0	1	0	1	0	0	0	1	0	0	0	0	1	1	0	1	0	0	0	1	0	1	0	0	1	1	0	1	0	0	1	1	0	0	0	0	0	0	1
246	POP9	0	1	1	0	0	1	0	0	1	0	0	0	0	1	1	1	1	1	1	1	1	1	1	0	1	0	0	0	0	1	1	0	0	0	1	1	1	1	1	1	1	1	1	0	0	0	0	1
247	POP9	0	1	0	1	0	1	1	1	1	0	0	1	0	1	1	1	1	1	1	1	0	1	0	0	1	1	1	0	0	1	1	1	0	1	1	1	1	1	0	1	0	0	0	0	0	0	0	1
248	POP9	1	1	0	1	1	1	1	1	0	0	0	1	0	1	0	0	0	1	1	1	1	1	1	0	1	0	0	0	0	0	1	0	0	1	1	1	0	1	0	1	0	0	1	0	0	1	0	1
249	POP9	1	1	0	1	0	1	1	1	1	0	0	0	0	1	1	1	1	1	1	1	1	1	1	0	0	0	0	0	0	1	1	1	0	1	1	0	1	1	0	1	1	0	0	0	0	0	0	1
250	POP9	1	1	1	1	1	1	1	0	0	0	1	0	1	1	1	1	1	1	1	1	1	0	1	0	0	0	0	0	0	0	1	0	0	1	1	1	1	1	0	1	1	0	0	0	0	0	1	1
251	POP10	1	1	1	1	0	1	1	1	1	0	0	0	1	1	1	0	1	1	1	1	1	0	1	1	0	0	1	1	1	1	1	0	0	1	1	1	1	1	0	1	1	0	0	0	0	0	1	1
252	POP10	1	1	1	1	1	1	1	1	0	0	1	1	0	1	1	1	1	1	1	1	1	0	1	1	1	0	1	1	0	1	1	0	0	1	1	1	1	1	0	1	1	1	1	1	1	0	0	1
253	POP10	0	0	1	1	0	0	0	0	1	0	0	1	0	1	1	1	0	0	0	1	1	0	0	0	0	0	0	0	1	1	1	0	0	1	1	1	1	0	0	1	1	1	1	0	0	0	1	1
254	POP10	1	0	0	0	1	1	1	1	1	0	0	1	1	1	1	1	1	1	1	1	1	0	1	0	1	0	1	1	1	1	1	0	0	1	1	1	1	1	0	1	1	0	0	0	0	0	0	1
255	POP10	1	1	0	0	1	1	0	0	1	0	1	1	1	1	1	0	1	0	0	1	1	0	1	0	0	0	1	1	1	1	1	0	0	0	1	1	1	1	0	1	1	0	1	0	0	0	1	1
256	POP10	1	1	1	0	1	0	0	1	1	0	0	1	1	1	1	0	1	0	0	0	1	0	1	0	0	0	0	0	0	0	1	1	0	1	1	1	0	1	0	1	1	1	1	0	0	1	0	1
257	POP10	0	1	1	1	1	1	1	1	0	0	1	0	1	1	1	0	1	0	0	1	0	0	1	0	0	0	1	1	0	1	1	1	1	1	1	1	1	0	1	1	1	1	1	1	0	0	0	0
258	POP10	0	1	0	0	1	0	0	1	1	0	1	0	0	1	1	1	1	0	0	0	1	0	1	0	0	0	0	1	1	1	1	1	0	0	1	0	0	0	0	1	1	0	1	1	0	1	0	0
259	POP10	0	0	1	1	1	1	1	1	0	0	0	0	0	1	0	1	1	0	0	1	0	0	1	0	1	0	1	0	0	0	1	0	0	1	1	0	1	0	1	1	1	1	1	0	1	0	0	1
260	POP10	1	1	0	0	1	1	0	0	1	0	0	0	0	1	1	0	1	0	0	0	1	0	1	0	0	0	1	1	0	1	1	1	0	0	1	0	1	1	1	1	1	0	0	1	1	1	1	1
261	POP10	1	1	1	0	1	1	1	1	1	0	0	0	0	1	1	1	1	1	1	1	1	0	1	0	1	0	1	1	0	1	1	1	0	1	1	1	1	1	1	1	1	1	0	1	1	1	0	1
262	POP10	1	1	1	1	0	1	1	1	1	0	1	0	1	1	1	0	1	0	0	1	0	0	0	0	0	0	1	1	0	1	1	1	0	1	1	1	1	1	1	0	0	1	1	1	0	1	0	1
263	POP10	1	0	0	1	1	1	1	0	0	0	0	0	0	1	1	1	1	0	0	0	1	0	1	0	0	1	1	1	0	1	1	1	0	1	1	1	1	1	1	0	1	1	1	0	1	1	0	1
264	POP10	1	1	0	1	1	0	1	1	1	0	1	0	0	1	1	0	1	1	1	1	0	0	1	0	1	0	1	1	0	1	1	1	1	0	1	1	1	1	1	1	1	1	1	1	1	1	0	1
265	POP10	1	0	1	0	1	0	1	0	0	1	1	0	0	0	0	0	1	0	0	0	1	0	1	0	0	0	0	1	0	1	1	1	1	0	1	0	1	1	1	1	1	1	1	1	1	1	0	1
266	POP10	0	0	1	0	1	0	0	0	1	0	1	0	0	1	1	1	1	1	1	1	0	1	1	0	1	0	1	0	0	0	1	0	1	0	1	1	1	1	1	1	1	1	1	1	1	1	0	1
267	POP10	0	0	1	0	0	1	1	1	0	1	0	0	0	0	0	0	1	0	0	1	0	0	1	0	1	0	1	0	0	0	1	0	1	0	1	0	1	1	1	1	1	1	1	1	1	0	0	1
268	POP10	0	1	0	0	0	1	0	1	1	1	0	0	0	1	0	0	1	1	1	1	1	0	1	0	0	0	1	0	0	0	1	1	1	0	1	0	1	1	1	1	1	1	1	1	1	1	0	1
269	POP10	1	1	0	1	0	1	1	0	1	0	0	1	1	1	0	1	1	1	1	0	0	0	1	0	0	1	0	0	0	0	1	1	0	1	1	1	1	1	1	1	0	0	0	1	1	1	0	1
270	POP10	1	1	1	0	1	0	0	1	1	1	0	1	1	1	0	1	1	0	0	1	0	0	1	0	0	1	0	0	1	1	1	1	0	1	1	0	1	1	1	1	0	1	1	1	0	1	0	1
271	POP11	0	1	0	0	1	1	1	1	0	1	1	1	0	0	1	0	0	1	1	1	1	0	1	0	1	1	0	0	1	1	1	0	0	1	1	1	1	1	1	1	1	1	1	1	1	0	1	1
272	POP11	0	1	0	1	1	1	0	0	1	1	0	1	1	1	0	1	1	1	1	1	1	0	1	0	0	1	0	0	1	1	1	1	0	0	1	0	1	1	1	1	0	0	0	0	0	0	0	1
273	POP11	0	1	1	1	1	1	1	1	0	1	1	1	1	1	0	1	1	0	0	1	1	0	0	0	1	0	0	0	1	1	1	0	0	1	1	1	0	1	1	0	0	0	0	0	1	0	1	1
274	POP11	1	1	0	1	1	1	0	1	1	0	0	0	1	0	0	1	1	1	1	0	1	0	1	1	1	1	0	1	1	1	1	1	0	0	1	0	0	1	1	0	1	0	0	0	1	1	1	1
275	POP11	0	0	1	1	0	0	1	1	0	0	1	0	1	0	0	0	0	1	1	1	1	0	1	0	1	1	0	0	0	0	1	1	0	1	1	0	1	1	1	0	0	0	0	1	1	1	1	1
276	POP11	1	0	0	1	0	1	0	0	1	0	0	1	1	1	0	1	1	1	1	0	0	0	0	1	0	0	0	0	0	0	1	0	0	1	1	1	0	1	1	0	0	0	0	1	1	1	1	0
277	POP11	1	0	0	0	1	1	1	1	0	1	0	0	1	1	0	1	1	0	0	0	0	0	0	1	0	0	0	0	0	0	1	0	0	1	1	0	0	0	1	0	1	0	0	1	1	1	1	0
278	POP11	1	0	1	1	1	1	0	0	1	0	0	0	0	0	0	0	1	1	0	0	0	0	0	0	0	0	0	0	0	0	1	0	0	1	1	1	0	1	0	0	0	0	0	1	1	1	1	1
279	POP11	1	0	1	1	0	1	1	1	1	1	0	1	1	1	1	1	1	1	1	0	1	1	0	1	0	1	0	0	1	0	1	0	0	1	1	1	0	1	0	0	1	0	0	0	1	1	1	1
280	POP11	1	1	1	1	0	0	0	0	1	0	0	1	1	1	1	1	1	1	1	0	1	1	0	1	1	0	0	0	1	0	1	0	0	1	1	0	0	1	0	0	0	0	0	1	1	1	1	1
281	POP11	1	0	0	0	1	1	1	1	1	1	0	1	1	0	0	1	1	1	0	0	0	0	0	1	0	1	1	0	1	0	1	1	0	1	1	0	1	0	0	0	0	0	0	0	1	1	1	1
282	POP11	1	1	1	0	1	0	0	0	1	0	0	0	1	1	0	1	1	1	1	1	1	0	0	1	1	0	0	0	1	0	1	0	0	1	1	0	1	0	0	1	0	0	0	0	1	1	1	1
283	POP11	1	0	1	1	1	0	0	1	0	1	0	1	0	1	0	1	1	1	0	0	0	0	0	0	0	1	0	0	1	0	1	0	0	1	1	1	1	0	0	1	0	0	1	1	1	1	1	1
284	POP11	0	1	1	0	1	0	0	1	1	0	0	1	1	0	1	0	0	0	0	1	1	0	0	0	1	0	0	0	1	0	1	0	0	1	1	0	1	0	0	1	0	0	1	0	1	1	1	1
285	POP11	1	1	1	1	1	1	1	1	0	0	0	0	1	0	1	0	0	0	1	0	0	0	0	0	0	0	0	0	1	0	1	1	0	0	1	1	0	0	0	1	0	0	1	1	1	1	1	1
286	POP11	0	1	0	0	1	1	0	1	1	0	0	1	0	0	1	0	0	0	0	0	0	0	0	1	0	1	0	0	1	0	1	1	0	0	1	1	1	1	1	0	1	0	0	0	0	1	1	0
287	POP11	0	1	1	1	0	0	1	1	1	0	0	0	1	0	1	0	0	0	0	0	0	0	0	0	0	1	0	0	1	0	1	1	0	0	1	1	1	0	0	0	0	0	0	0	0	0	0	0
288	POP11	0	1	1	1	0	1	0	1	0	0	0	1	0	0	1	0	1	0	0	0	0	0	0	1	0	0	0	0	1	0	1	0	0	1	1	1	1	0	0	0	0	0	0	0	0	0	0	0
289	POP11	0	1	0	0	0	1	0	1	1	0	0	0	1	0	1	0	0	0	0	0	0	0	0	0	0	0	0	0	1	0	1	0	0	0	1	0	1	0	0	0	0	0	0	0	0	0	0	0
290	POP11	1	1	1	0	1	1	1	1	0	1	1	1	1	0	1	0	1	0	0	0	0	0	0	1	0	0	0	1	0	0	1	0	1	0	1	0	0	0	0	0	1	0	0	0	1	0	1	1
[truncated: 84 more columns]

## Sheet: PopGD
1	11
Mean Pop Binary Genetic Distance	sms	Pairwise Population Matrix of Mean Pop Binary Genetic Distance
POP2	POP3	POP4	POP5	POP6	POP7	POP8	POP9	POP10	POP11	Pop11
44.1778	49.8733	56.7267	57.9333	56.72	55.0867	58.0133	60.3333	61.98	64.87	62.44	POP2
49.8733	50.4368	53.8733	56.18	55.1244	55.4489	58.2133	61.5422	62.26	64.1167	63.0967	POP3
56.7267	53.8733	47.6621	51.38	53.6422	54.1067	56.6933	60.4644	62.7511	62.09	64.5167	POP4
57.9333	56.18	51.38	49.4207	54.7467	53.9733	58.3511	60.5778	63.4889	61.9633	64.09	POP5
56.72	55.1244	53.6422	54.7467	50.4069	53.5956	59.3644	61.8778	64.4733	63.61	63.7333	POP6
55.0867	55.4489	54.1067	53.9733	53.5956	48.0184	56.7644	61.4867	63.6556	61.6267	63.4767	POP7
58.0133	58.2133	56.6933	58.3511	59.3644	56.7644	53.3678	60.0133	62.6956	62.01	63.28	POP8
60.3333	61.5422	60.4644	60.5778	61.8778	61.4867	60.0133	57.0644	61.6444	61.71	62.82	POP9
61.98	62.26	62.7511	63.4889	64.4733	63.6556	62.6956	61.6444	53.7609	60.3933	62.61	POP10
64.87	64.1167	62.09	61.9633	63.61	61.6267	62.01	61.71	60.3933	52.5	63.125	POP11
62.44	63.0967	64.5167	64.09	63.7333	63.4767	63.28	62.82	62.61	63.125	54.3105	Pop11

## Sheet: PCA
Principal Coordinates Analysis (PCA)
PCA via Covariance matrix with data standardization
Data Sheet	PopGD
Data Title	Mean Pop Binary Genetic Distance
No. Samples	11
Percentage of variation explained by the first 3 axes
Axis	1	2	3
%	37.6919	22.4271	12.6248
Cum %	37.6919	60.119	72.7438
Eigen Values by Axis and Sample Eigen Vectors
Axis No.	1	2	3	4	5	6
EigenValue	4.57676	2.72322	1.53298	1.24698	1.1828	0.879814
POP2	0.53914	-1.12759	-0.218362	0.177671	-0.0569372	0.195365
POP3	0.557628	-0.534099	-0.143833	-0.130092	-0.151496	0.153621
POP4	0.592848	0.515908	-0.163031	-0.445803	0.102158	0.148212
POP5	0.473262	0.60475	0.0253327	-0.314103	-0.00149185	0.164217
POP6	0.576336	0.266098	0.314847	-0.0414776	-0.344316	-0.157045
POP7	0.532738	0.274066	0.192264	0.623246	-0.166998	-0.419295
POP8	-0.027509	0.0809955	-0.0910431	0.301997	0.761355	-0.181542
POP9	-0.486425	-0.015907	-0.0878876	-0.0831528	0.476754	0.105877
POP10	-0.945388	-0.19801	-0.488811	-0.390354	-0.262784	-0.553031
POP11	-0.976233	0.475382	-0.313242	0.478764	-0.351705	0.460051
Pop11	-0.836397	-0.341593	0.973766	-0.176696	-0.00453833	0.0835689

## Sheet: PhiPT
Results of Analysis of Molecular Variance
Input as Binary Distance Matrix for Calculation of PhiPT
Data Sheet	sms
Data Title	Ex2.3 Binary
No. Samples	290
No. Pops	11
No. Regions	1
No. Permutations	99	No. PW Pop Permutations	99
N0	26.2069
SSTOT	8503.59
Pop	POP2	POP3	POP4	POP5	POP6	POP7	POP8	POP9	POP10	POP11	Pop11
n	10	30	30	30	30	30	30	30	30	20	20
SSWP	198.8	731.333	691.1	716.6	730.9	696.267	773.833	827.433	779.533	498.75	515.95
Summary AMOVA Table
Source	df	SS	MS	Est. Var.	%
Among Pops	10	1343.09	134.309	4.14562	0.139066
Within Pops	279	7160.5	25.6649	25.6649	0.860934
Total	289	8503.59		29.8105	1
Stat	Value	P(rand >= data)
PhiPT	0.139066	0.01
Probability, P(rand>=data), for PhiPT is based on permutation across the full data set.
PhiPT = AP / (WP + AP) = AP / TOT
Key: AP = Est. Var. Among Pops, WP = Est. Var. Within Pops

## Sheet: PhiPTPV
AMOVA Random Values List
Input as Binary Distance Matrix for Calculation of PhiPT
Data Sheet	sms
Data Title	Ex2.3 Binary
No. Samples	290
No. Pops	11
No. Regions	1
No. Permutations	99	No. PW Pop Permutations	99
AMOVA results for 99 permutations plus observed value. Sorted on PhiPT
Among Pops.	Within Pops.	PhiPT
-0.143434	29.5542	-0.00487691
-0.132235	29.5441	-0.00449597
-0.129073	29.5412	-0.00438842
-0.0894155	29.5053	-0.00303971
-0.0864511	29.5026	-0.0029389
-0.0826303	29.4991	-0.00280898
-0.0740664	29.4913	-0.00251779
-0.070048	29.4877	-0.00238116
-0.0689281	29.4867	-0.00234308
-0.0680058	29.4858	-0.00231172
-0.0642509	29.4824	-0.00218405
-0.0628016	29.4811	-0.00213478
-0.0618135	29.4802	-0.00210118
-0.0588491	29.4775	-0.0020004
-0.0573339	29.4762	-0.00194889
-0.0572022	29.476	-0.00194441
-0.0512733	29.4707	-0.00174284
-0.0510757	29.4705	-0.00173612
-0.0489677	29.4686	-0.00166446
-0.0462668	29.4661	-0.00157264
-0.0449492	29.4649	-0.00152785
-0.0426436	29.4628	-0.00144947
-0.0412602	29.4616	-0.00140244
-0.0382958	29.4589	-0.00130167
-0.0369124	29.4576	-0.00125464
-0.0353314	29.4562	-0.00120089
-0.0332892	29.4544	-0.00113147
-0.0305883	29.4519	-0.00103966
-0.0299295	29.4513	-0.00101727
-0.029666	29.4511	-0.00100831
-0.0290073	29.4505	-0.000985922
-0.0261746	29.4479	-0.000889635
-0.0260429	29.4478	-0.000885157
-0.0256476	29.4474	-0.000871721
-0.0196529	29.442	-0.000667958
-0.0178084	29.4403	-0.000605263
-0.0176766	29.4402	-0.000600785
-0.0172155	29.4398	-0.000585111
-0.0171496	29.4397	-0.000582872
-0.0104961	29.4337	-0.00035673
-0.00937624	29.4327	-0.000318667
-0.00924449	29.4326	-0.000314189
-0.00871748	29.4321	-0.000296278
-0.00825635	29.4317	-0.000280605
-0.00792697	29.4314	-0.00026941
-0.00509431	29.4288	-0.000173136
-0.00489668	29.4286	-0.000166419
-0.00285452	29.4268	-9.70138e-05
-0.00232752	29.4263	-7.91028e-05
-0.00140525	29.4254	-4.77587e-05
0.000834528	29.4234	2.83619e-05
0.00478708	29.4198	0.00016269
0.00531409	29.4194	0.0001806
0.00761975	29.4173	0.000258956
0.00867376	29.4163	0.000294776
0.0121652	29.4131	0.000413426
0.0136803	29.4118	0.000464915
0.0137462	29.4117	0.000467154
0.0143391	29.4112	0.000487301
0.0157225	29.4099	0.000534313
0.018094	29.4078	0.000614902
0.0215854	29.4046	0.000733546
0.0217831	29.4044	0.000740261
0.0221783	29.4041	0.000753692
0.0234958	29.4029	0.000798463
0.0240887	29.4023	0.000818609
0.026592	29.4001	0.000903671
0.0285683	29.3983	0.000970825
0.0288977	29.398	0.000982017
0.0294247	29.3975	0.000999924
0.0304787	29.3965	0.00103574
0.0309398	29.3961	0.00105141
0.0320597	29.3951	0.00108946
0.0331137	29.3941	0.00112527
0.036144	29.3914	0.00122824
0.0373957	29.3903	0.00127077
0.0391743	29.3886	0.0013312
0.0392402	29.3886	0.00133344
0.0429951	29.3852	0.00146102
0.0437198	29.3845	0.00148564
0.0514272	29.3775	0.0017475
0.0539964	29.3752	0.00183479
0.0602546	29.3695	0.0020474
0.0620333	29.3679	0.00210783
0.0624285	29.3676	0.00212126
0.062692	29.3673	0.00213021
0.0634825	29.3666	0.00215706
0.0646024	29.3656	0.00219511
0.0659858	29.3643	0.0022421
0.0681597	29.3624	0.00231595
0.069609	29.3611	0.00236519
0.0714535	29.3594	0.00242785
0.0824548	29.3494	0.00280155
0.0893718	29.3431	0.0030365
0.0900964	29.3425	0.00306111
0.0981333	29.3352	0.00333409
0.100637	29.3329	0.00341911
0.103337	29.3305	0.00351084
0.117962	29.3172	0.00400752
4.14562	25.6649	0.139066	Observed value

## Sheet: PhiPTFD
Frequency Distribution of Random PhiPT versus Observed PhiPT for 99 Permutations
Input as Binary Distance Matrix for Calculation of PhiPT
Data Sheet	sms
Data Title	Ex2.3 Binary
No. Samples	290
No. Pops	11
No. Regions	1
No. Permutations	99	No. PW Pop Permutations	99
Frequency Distribution of PhiPT
Frequency (-1 To 1)			Frequency (-0.5 To 0.5)			Frequency (-0.25 To 0.25)
PhiPT	Permute PhiPT	DataPhiPT	PhiPT	Permute PhiPT	DataPhiPT	PhiPT	Permute PhiPT	DataPhiPT
-1	0	0	-0.5	0	0	-0.25	0	0
-0.96	0	0	-0.48	0	0	-0.24	0	0
-0.92	0	0	-0.46	0	0	-0.23	0	0
-0.88	0	0	-0.44	0	0	-0.22	0	0
-0.84	0	0	-0.42	0	0	-0.21	0	0
-0.8	0	0	-0.4	0	0	-0.2	0	0
-0.76	0	0	-0.38	0	0	-0.19	0	0
-0.72	0	0	-0.36	0	0	-0.18	0	0
-0.68	0	0	-0.34	0	0	-0.17	0	0
-0.64	0	0	-0.32	0	0	-0.16	0	0
-0.6	0	0	-0.3	0	0	-0.15	0	0
-0.56	0	0	-0.28	0	0	-0.14	0	0
-0.52	0	0	-0.26	0	0	-0.13	0	0
-0.48	0	0	-0.24	0	0	-0.12	0	0
-0.44	0	0	-0.22	0	0	-0.11	0	0
-0.4	0	0	-0.2	0	0	-0.1	0	0
-0.36	0	0	-0.18	0	0	-0.09	0	0
-0.32	0	0	-0.16	0	0	-0.08	0	0
-0.28	0	0	-0.14	0	0	-0.07	0	0
-0.24	0	0	-0.12	0	0	-0.06	0	0
-0.2	0	0	-0.1	0	0	-0.05	0	0
-0.16	0	0	-0.08	0	0	-0.04	0	0
-0.12	0	0	-0.06	0	0	-0.03	0	0
-0.08	0	0	-0.04	0	0	-0.02	0	0
-0.04	50	0	-0.02	50	0	-0.01	50	0
3.46945e-16	49	0	1.73472e-16	49	0	8.67362e-17	49	0
0.04	0	0	0.02	0	0	0.01	0	0
0.08	0	0	0.04	0	0	0.02	0	0
0.12	0	1	0.06	0	0	0.03	0	0
0.16	0	0	0.08	0	0	0.04	0	0
0.2	0	0	0.1	0	0	0.05	0	0
0.24	0	0	0.12	0	1	0.06	0	0
0.28	0	0	0.14	0	0	0.07	0	0
0.32	0	0	0.16	0	0	0.08	0	0
0.36	0	0	0.18	0	0	0.09	0	0
0.4	0	0	0.2	0	0	0.1	0	0
0.44	0	0	0.22	0	0	0.11	0	0
0.48	0	0	0.24	0	0	0.12	0	0
0.52	0	0	0.26	0	0	0.13	0	1
0.56	0	0	0.28	0	0	0.14	0	0
0.6	0	0	0.3	0	0	0.15	0	0
0.64	0	0	0.32	0	0	0.16	0	0
0.68	0	0	0.34	0	0	0.17	0	0
0.72	0	0	0.36	0	0	0.18	0	0
0.76	0	0	0.38	0	0	0.19	0	0
0.8	0	0	0.4	0	0	0.2	0	0
0.84	0	0	0.42	0	0	0.21	0	0
0.88	0	0	0.44	0	0	0.22	0	0
0.92	0	0	0.46	0	0	0.23	0	0
0.96	0	0	0.48	0	0	0.24	0	0
1	0	0	0.5	0	0	0.25	0	0

## Sheet: Genetic diversity
Band Frequencies, Estimated Allele Frequencies and Estimated Heterozygosity by Pop for Binary (Diploid) Data
Data Sheet	sms
Data Title	Ex2.3 Binary
No. Loci	132
No. Samples	290
No. Pops.	11
Band Frequency, Estimated Allele Frequency (p & q), Samples Size, No. Alleles, No. Effective Alleles, Information Index, Expected and Unbiased Expected Heterozygosity
Pop	Locus	Band Freq.	p	q	N	Na	Ne	I	He	UHe
POP2	L1	0.9	0.683772	0.316228	10	2	1.76198	0.623993	0.432456	0.455216
	L2	0.6	0.367544	0.632456	10	2	1.86885	0.657636	0.464911	0.48938
	L3	0.4	0.225403	0.774597	10	2	1.53655	0.533662	0.349193	0.367572
	L4	0.8	0.552786	0.447214	10	2	1.97795	0.687564	0.494427	0.52045
	L5	0.6	0.367544	0.632456	10	2	1.86885	0.657636	0.464911	0.48938
	L6	0.5	0.292893	0.707107	10	2	1.70711	0.604722	0.414214	0.436014
	L7	0.6	0.367544	0.632456	10	2	1.86885	0.657636	0.464911	0.48938
	L8	0.9	0.683772	0.316228	10	2	1.76198	0.623993	0.432456	0.455216
	L9	0.7	0.452277	0.547723	10	2	1.98194	0.688585	0.495445	0.521521
	L10	0.5	0.292893	0.707107	10	2	1.70711	0.604722	0.414214	0.436014
	L11	0.3	0.16334	0.83666	10	2	1.37612	0.445167	0.27332	0.287705
	L12	0.7	0.452277	0.547723	10	2	1.98194	0.688585	0.495445	0.521521
	L13	0.8	0.552786	0.447214	10	2	1.97795	0.687564	0.494427	0.52045
	L14	0.8	0.552786	0.447214	10	2	1.97795	0.687564	0.494427	0.52045
	L15	0.6	0.367544	0.632456	10	2	1.86885	0.657636	0.464911	0.48938
	L16	0.6	0.367544	0.632456	10	2	1.86885	0.657636	0.464911	0.48938
	L17	0	0	1	10	0	1	0	0	0
	L18	0.4	0.225403	0.774597	10	2	1.53655	0.533662	0.349193	0.367572
	L19	0.8	0.552786	0.447214	10	2	1.97795	0.687564	0.494427	0.52045
	L20	0.7	0.452277	0.547723	10	2	1.98194	0.688585	0.495445	0.521521
	L21	0.9	0.683772	0.316228	10	2	1.76198	0.623993	0.432456	0.455216
	L22	0.4	0.225403	0.774597	10	2	1.53655	0.533662	0.349193	0.367572
	L23	0.5	0.292893	0.707107	10	2	1.70711	0.604722	0.414214	0.436014
	L24	0.7	0.452277	0.547723	10	2	1.98194	0.688585	0.495445	0.521521
	L25	0.7	0.452277	0.547723	10	2	1.98194	0.688585	0.495445	0.521521
	L26	0.9	0.683772	0.316228	10	2	1.76198	0.623993	0.432456	0.455216
	L27	0	0	1	10	0	1	0	0	0
	L28	1	1	0	10	1	1	0	0	0
	L29	0.6	0.367544	0.632456	10	2	1.86885	0.657636	0.464911	0.48938
	L30	0.7	0.452277	0.547723	10	2	1.98194	0.688585	0.495445	0.521521
	L31	1	1	0	10	1	1	0	0	0
	L32	0.9	0.683772	0.316228	10	2	1.76198	0.623993	0.432456	0.455216
	L33	0.9	0.683772	0.316228	10	2	1.76198	0.623993	0.432456	0.455216
	L34	0.9	0.683772	0.316228	10	2	1.76198	0.623993	0.432456	0.455216
	L35	1	1	0	10	1	1	0	0	0
	L36	0.4	0.225403	0.774597	10	2	1.53655	0.533662	0.349193	0.367572
	L37	0.4	0.225403	0.774597	10	2	1.53655	0.533662	0.349193	0.367572
	L38	0.3	0.16334	0.83666	10	2	1.37612	0.445167	0.27332	0.287705
	L39	0.7	0.452277	0.547723	10	2	1.98194	0.688585	0.495445	0.521521
	L40	0.5	0.292893	0.707107	10	2	1.70711	0.604722	0.414214	0.436014
	L41	0.2	0.105573	0.894427	10	2	1.23282	0.337158	0.188854	0.198794
	L42	0.2	0.105573	0.894427	10	2	1.23282	0.337158	0.188854	0.198794
	L43	0.3	0.16334	0.83666	10	2	1.37612	0.445167	0.27332	0.287705
	L44	0.8	0.552786	0.447214	10	2	1.97795	0.687564	0.494427	0.52045
	L45	0.4	0.225403	0.774597	10	2	1.53655	0.533662	0.349193	0.367572
	L46	0.6	0.367544	0.632456	10	2	1.86885	0.657636	0.464911	0.48938
	L47	0.6	0.367544	0.632456	10	2	1.86885	0.657636	0.464911	0.48938
	L48	0.4	0.225403	0.774597	10	2	1.53655	0.533662	0.349193	0.367572
	L49	0.7	0.452277	0.547723	10	2	1.98194	0.688585	0.495445	0.521521
	L50	0.9	0.683772	0.316228	10	2	1.76198	0.623993	0.432456	0.455216
	L51	1	1	0	10	1	1	0	0	0
	L52	1	1	0	10	1	1	0	0	0
	L53	1	1	0	10	1	1	0	0	0
	L54	0.7	0.452277	0.547723	10	2	1.98194	0.688585	0.495445	0.521521
	L55	0.7	0.452277	0.547723	10	2	1.98194	0.688585	0.495445	0.521521
	L56	0	0	1	10	0	1	0	0	0
	L57	1	1	0	10	1	1	0	0	0
	L58	0.4	0.225403	0.774597	10	2	1.53655	0.533662	0.349193	0.367572
	L59	0.5	0.292893	0.707107	10	2	1.70711	0.604722	0.414214	0.436014
	L60	0.4	0.225403	0.774597	10	2	1.53655	0.533662	0.349193	0.367572
	L61	0.3	0.16334	0.83666	10	2	1.37612	0.445167	0.27332	0.287705
	L62	0.5	0.292893	0.707107	10	2	1.70711	0.604722	0.414214	0.436014
	L63	0.5	0.292893	0.707107	10	2	1.70711	0.604722	0.414214	0.436014
	L64	0.3	0.16334	0.83666	10	2	1.37612	0.445167	0.27332	0.287705
	L65	0.5	0.292893	0.707107	10	2	1.70711	0.604722	0.414214	0.436014
	L66	1	1	0	10	1	1	0	0	0
	L67	1	1	0	10	1	1	0	0	0
	L68	0.6	0.367544	0.632456	10	2	1.86885	0.657636	0.464911	0.48938
	L69	0.3	0.16334	0.83666	10	2	1.37612	0.445167	0.27332	0.287705
	L70	1	1	0	10	1	1	0	0	0
	L71	1	1	0	10	1	1	0	0	0
	L72	0.5	0.292893	0.707107	10	2	1.70711	0.604722	0.414214	0.436014
	L73	1	1	0	10	1	1	0	0	0
	L74	0.1	0.0513167	0.948683	10	2	1.10787	0.202374	0.0973666	0.102491
	L75	1	1	0	10	1	1	0	0	0
	L76	0.7	0.452277	0.547723	10	2	1.98194	0.688585	0.495445	0.521521
	L77	0.7	0.452277	0.547723	10	2	1.98194	0.688585	0.495445	0.521521
	L78	1	1	0	10	1	1	0	0	0
	L79	0.3	0.16334	0.83666	10	2	1.37612	0.445167	0.27332	0.287705
	L80	0.6	0.367544	0.632456	10	2	1.86885	0.657636	0.464911	0.48938
	L81	0.8	0.552786	0.447214	10	2	1.97795	0.687564	0.494427	0.52045
	L82	0.4	0.225403	0.774597	10	2	1.53655	0.533662	0.349193	0.367572
	L83	0.8	0.552786	0.447214	10	2	1.97795	0.687564	0.494427	0.52045
	L84	1	1	0	10	1	1	0	0	0
	L85	0.8	0.552786	0.447214	10	2	1.97795	0.687564	0.494427	0.52045
	L86	1	1	0	10	1	1	0	0	0
	L87	1	1	0	10	1	1	0	0	0
	L88	0.9	0.683772	0.316228	10	2	1.76198	0.623993	0.432456	0.455216
	L89	0	0	1	10	0	1	0	0	0
	L90	1	1	0	10	1	1	0	0	0
	L91	1	1	0	10	1	1	0	0	0
	L92	1	1	0	10	1	1	0	0	0
	L93	1	1	0	10	1	1	0	0	0
	L94	0.3	0.16334	0.83666	10	2	1.37612	0.445167	0.27332	0.287705
	L95	0.3	0.16334	0.83666	10	2	1.37612	0.445167	0.27332	0.287705
	L96	0.4	0.225403	0.774597	10	2	1.53655	0.533662	0.349193	0.367572
	L97	0.8	0.552786	0.447214	10	2	1.97795	0.687564	0.494427	0.52045
	L98	0.9	0.683772	0.316228	10	2	1.76198	0.623993	0.432456	0.455216
	L99	0.6	0.367544	0.632456	10	2	1.86885	0.657636	0.464911	0.48938
	L100	1	1	0	10	1	1	0	0	0
	L101	0.2	0.105573	0.894427	10	2	1.23282	0.337158	0.188854	0.198794
	L102	0.1	0.0513167	0.948683	10	2	1.10787	0.202374	0.0973666	0.102491
	L103	0.4	0.225403	0.774597	10	2	1.53655	0.533662	0.349193	0.367572
	L104	0.4	0.225403	0.774597	10	2	1.53655	0.533662	0.349193	0.367572
	L105	0.6	0.367544	0.632456	10	2	1.86885	0.657636	0.464911	0.48938
	L106	0.6	0.367544	0.632456	10	2	1.86885	0.657636	0.464911	0.48938
	L107	0.9	0.683772	0.316228	10	2	1.76198	0.623993	0.432456	0.455216
	L108	0.2	0.105573	0.894427	10	2	1.23282	0.337158	0.188854	0.198794
	L109	1	1	0	10	1	1	0	0	0
	L110	0.5	0.292893	0.707107	10	2	1.70711	0.604722	0.414214	0.436014
	L111	0.5	0.292893	0.707107	10	2	1.70711	0.604722	0.414214	0.436014
	L112	0.9	0.683772	0.316228	10	2	1.76198	0.623993	0.432456	0.455216
	L113	0.8	0.552786	0.447214	10	2	1.97795	0.687564	0.494427	0.52045
	L114	0.1	0.0513167	0.948683	10	2	1.10787	0.202374	0.0973666	0.102491
	L115	0.9	0.683772	0.316228	10	2	1.76198	0.623993	0.432456	0.455216
	L116	0.2	0.105573	0.894427	10	2	1.23282	0.337158	0.188854	0.198794
	L117	0.2	0.105573	0.894427	10	2	1.23282	0.337158	0.188854	0.198794
	L118	0.3	0.16334	0.83666	10	2	1.37612	0.445167	0.27332	0.287705
	L119	0.5	0.292893	0.707107	10	2	1.70711	0.604722	0.414214	0.436014
	L120	0.8	0.552786	0.447214	10	2	1.97795	0.687564	0.494427	0.52045
	L121	0.7	0.452277	0.547723	10	2	1.98194	0.688585	0.495445	0.521521
	L122	0.4	0.225403	0.774597	10	2	1.53655	0.533662	0.349193	0.367572
	L123	0.7	0.452277	0.547723	10	2	1.98194	0.688585	0.495445	0.521521
	L124	0.7	0.452277	0.547723	10	2	1.98194	0.688585	0.495445	0.521521
	L125	1	1	0	10	1	1	0	0	0
	L126	1	1	0	10	1	1	0	0	0
	L127	1	1	0	10	1	1	0	0	0
	L128	0.5	0.292893	0.707107	10	2	1.70711	0.604722	0.414214	0.436014
	L129	0.8	0.552786	0.447214	10	2	1.97795	0.687564	0.494427	0.52045
	L130	0.5	0.292893	0.707107	10	2	1.70711	0.604722	0.414214	0.436014
	L131	0.6	0.367544	0.632456	10	2	1.86885	0.657636	0.464911	0.48938
	L132	0.9	0.683772	0.316228	10	2	1.76198	0.623993	0.432456	0.455216
POP3	L1	0.6	0.367544	0.632456	30	2	1.86885	0.657636	0.464911	0.472791
	L2	0.53333	0.31687	0.68313	30	2	1.76344	0.624488	0.432927	0.440265
	L3	0.66667	0.42265	0.57735	30	2	1.95325	0.681133	0.488034	0.496306
	L4	0.7	0.452277	0.547723	30	2	1.98194	0.688585	0.495445	0.503842
	L5	0.56667	0.341719	0.658281	30	2	1.81783	0.642169	0.449895	0.45752
	L6	0.7	0.452277	0.547723	30	2	1.98194	0.688585	0.495445	0.503842
	L7	0.56667	0.341719	0.658281	30	2	1.81783	0.642169	0.449895	0.45752
	L8	0.6	0.367544	0.632456	30	2	1.86885	0.657636	0.464911	0.472791
	L9	0.66667	0.42265	0.57735	30	2	1.95325	0.681133	0.488034	0.496306
	L10	0.63333	0.39447	0.60553	30	2	1.91471	0.670706	0.477727	0.485824
	L11	0.4	0.225403	0.774597	30	2	1.53655	0.533662	0.349193	0.355112
	L12	0.5	0.292893	0.707107	30	2	1.70711	0.604722	0.414214	0.421234
	L13	0.63333	0.39447	0.60553	30	2	1.91471	0.670706	0.477727	0.485824
	L14	0.7	0.452277	0.547723	30	2	1.98194	0.688585	0.495445	0.503842
	L15	0.6	0.367544	0.632456	30	2	1.86885	0.657636	0.464911	0.472791
	L16	0.26667	0.143651	0.856349	30	2	1.32631	0.411536	0.246031	0.250201
	L17	0.33333	0.183503	0.816497	30	2	1.42788	0.476665	0.29966	0.304739
	L18	0.36667	0.204178	0.795822	30	2	1.48143	0.50614	0.324978	0.330486
	L19	0.66667	0.42265	0.57735	30	2	1.95325	0.681133	0.488034	0.496306
	L20	0.63333	0.39447	0.60553	30	2	1.91471	0.670706	0.477727	0.485824
	L21	0.73333	0.483602	0.516398	30	2	1.99785	0.692609	0.499462	0.507928
	L22	0.83333	0.591752	0.408248	30	2	1.93485	0.676215	0.483163	0.491352
	L23	0.86667	0.634852	0.365148	30	2	1.86438	0.656323	0.46363	0.471488
	L24	0.7	0.452277	0.547723	30	2	1.98194	0.688585	0.495445	0.503842
	L25	0.73333	0.483602	0.516398	30	2	1.99785	0.692609	0.499462	0.507928
	L26	0.96667	0.817426	0.182574	30	2	1.42548	0.475274	0.298482	0.303541
	L27	0.36667	0.204178	0.795822	30	2	1.48143	0.50614	0.324978	0.330486
	L28	0.9	0.683772	0.316228	30	2	1.76198	0.623993	0.432456	0.439785
	L29	0.83333	0.591752	0.408248	30	2	1.93485	0.676215	0.483163	0.491352
	L30	0.8	0.552786	0.447214	30	2	1.97795	0.687564	0.494427	0.502807
	L31	1	1	0	30	1	1	0	0	0
	L32	0.86667	0.634852	0.365148	30	2	1.86438	0.656323	0.46363	0.471488
	L33	0.93333	0.741801	0.258199	30	2	1.62091	0.571165	0.383064	0.389557
	L34	0.93333	0.741801	0.258199	30	2	1.62091	0.571165	0.383064	0.389557
	L35	1	1	0	30	1	1	0	0	0
	L36	0.3	0.16334	0.83666	30	2	1.37612	0.445167	0.27332	0.277953
	L37	0.56667	0.341719	0.658281	30	2	1.81783	0.642169	0.449895	0.45752
	L38	0.53333	0.31687	0.68313	30	2	1.76344	0.624488	0.432927	0.440265
	L39	0.63333	0.39447	0.60553	30	2	1.91471	0.670706	0.477727	0.485824
	L40	0.36667	0.204178	0.795822	30	2	1.48143	0.50614	0.324978	0.330486
	L41	0.6	0.367544	0.632456	30	2	1.86885	0.657636	0.464911	0.472791
	L42	0.36667	0.204178	0.795822	30	2	1.48143	0.50614	0.324978	0.330486
	L43	0.53333	0.31687	0.68313	30	2	1.76344	0.624488	0.432927	0.440265
	L44	0.83333	0.591752	0.408248	30	2	1.93485	0.676215	0.483163	0.491352
	L45	0.56667	0.341719	0.658281	30	2	1.81783	0.642169	0.449895	0.45752
	L46	0.73333	0.483602	0.516398	30	2	1.99785	0.692609	0.499462	0.507928
	L47	0.43333	0.247227	0.752773	30	2	1.59289	0.559269	0.372212	0.378521
	L48	0.2	0.105573	0.894427	30	2	1.23282	0.337158	0.188854	0.192055
	L49	0.73333	0.483602	0.516398	30	2	1.99785	0.692609	0.499462	0.507928
	L50	0.8	0.552786	0.447214	30	2	1.97795	0.687564	0.494427	0.502807
	L51	0.66667	0.42265	0.57735	30	2	1.95325	0.681133	0.488034	0.496306
	L52	0.7	0.452277	0.547723	30	2	1.98194	0.688585	0.495445	0.503842
	L53	0.66667	0.42265	0.57735	30	2	1.95325	0.681133	0.488034	0.496306
	L54	0.86667	0.634852	0.365148	30	2	1.86438	0.656323	0.46363	0.471488
	L55	0.83333	0.591752	0.408248	30	2	1.93485	0.676215	0.483163	0.491352
	L56	0.43333	0.247227	0.752773	30	2	1.59289	0.559269	0.372212	0.378521
	L57	0.96667	0.817426	0.182574	30	2	1.42548	0.475274	0.298482	0.303541
	L58	0.56667	0.341719	0.658281	30	2	1.81783	0.642169	0.449895	0.45752
	L59	0.6	0.367544	0.632456	30	2	1.86885	0.657636	0.464911	0.472791
	L60	0.66667	0.42265	0.57735	30	2	1.95325	0.681133	0.488034	0.496306
	L61	0.33333	0.183503	0.816497	30	2	1.42788	0.476665	0.29966	0.304739
	L62	0.6	0.367544	0.632456	30	2	1.86885	0.657636	0.464911	0.472791
	L63	0.36667	0.204178	0.795822	30	2	1.48143	0.50614	0.324978	0.330486
	L64	0.4	0.225403	0.774597	30	2	1.53655	0.533662	0.349193	0.355112
	L65	0.5	0.292893	0.707107	30	2	1.70711	0.604722	0.414214	0.421234
	L66	1	1	0	30	1	1	0	0	0
	L67	0.86667	0.634852	0.365148	30	2	1.86438	0.656323	0.46363	0.471488
	L68	0.56667	0.341719	0.658281	30	2	1.81783	0.642169	0.449895	0.45752
	L69	0.36667	0.204178	0.795822	30	2	1.48143	0.50614	0.324978	0.330486
	L70	0.86667	0.634852	0.365148	30	2	1.86438	0.656323	0.46363	0.471488
	L71	1	1	0	30	1	1	0	0	0
	L72	0.56667	0.341719	0.658281	30	2	1.81783	0.642169	0.449895	0.45752
	L73	0.8	0.552786	0.447214	30	2	1.97795	0.687564	0.494427	0.502807
	L74	0.8	0.552786	0.447214	30	2	1.97795	0.687564	0.494427	0.502807
	L75	1	1	0	30	1	1	0	0	0
	L76	0.93333	0.741801	0.258199	30	2	1.62091	0.571165	0.383064	0.389557
	L77	0.83333	0.591752	0.408248	30	2	1.93485	0.676215	0.483163	0.491352
	L78	0.73333	0.483602	0.516398	30	2	1.99785	0.692609	0.499462	0.507928
	L79	0.56667	0.341719	0.658281	30	2	1.81783	0.642169	0.449895	0.45752
	L80	0.5	0.292893	0.707107	30	2	1.70711	0.604722	0.414214	0.421234
	L81	0.9	0.683772	0.316228	30	2	1.76198	0.623993	0.432456	0.439785
	L82	0.66667	0.42265	0.57735	30	2	1.95325	0.681133	0.488034	0.496306
	L83	0.96667	0.817426	0.182574	30	2	1.42548	0.475274	0.298482	0.303541
	L84	0.7	0.452277	0.547723	30	2	1.98194	0.688585	0.495445	0.503842
	L85	0.73333	0.483602	0.516398	30	2	1.99785	0.692609	0.499462	0.507928
	L86	1	1	0	30	1	1	0	0	0
	L87	0.86667	0.634852	0.365148	30	2	1.86438	0.656323	0.46363	0.471488
	L88	0.86667	0.634852	0.365148	30	2	1.86438	0.656323	0.46363	0.471488
	L89	0.2	0.105573	0.894427	30	2	1.23282	0.337158	0.188854	0.192055
	L90	1	1	0	30	1	1	0	0	0
	L91	0.9	0.683772	0.316228	30	2	1.76198	0.623993	0.432456	0.439785
	L92	0.93333	0.741801	0.258199	30	2	1.62091	0.571165	0.383064	0.389557
	L93	0.8	0.552786	0.447214	30	2	1.97795	0.687564	0.494427	0.502807
	L94	0.26667	0.143651	0.856349	30	2	1.32631	0.411536	0.246031	0.250201
	L95	0.33333	0.183503	0.816497	30	2	1.42788	0.476665	0.29966	0.304739
	L96	0.4	0.225403	0.774597	30	2	1.53655	0.533662	0.349193	0.355112
	L97	0.5	0.292893	0.707107	30	2	1.70711	0.604722	0.414214	0.421234
	L98	0.43333	0.247227	0.752773	30	2	1.59289	0.559269	0.372212	0.378521
	L99	0.3	0.16334	0.83666	30	2	1.37612	0.445167	0.27332	0.277953
	L100	1	1	0	30	1	1	0	0	0
	L101	0.4	0.225403	0.774597	30	2	1.53655	0.533662	0.349193	0.355112
	L102	0.26667	0.143651	0.856349	30	2	1.32631	0.411536	0.246031	0.250201
	L103	0.53333	0.31687	0.68313	30	2	1.76344	0.624488	0.432927	0.440265
	L104	0.16667	0.0871291	0.912871	30	2	1.18917	0.295845	0.159075	0.161771
	L105	0.2	0.105573	0.894427	30	2	1.23282	0.337158	0.188854	0.192055
	L106	0.5	0.292893	0.707107	30	2	1.70711	0.604722	0.414214	0.421234
	L107	0.6	0.367544	0.632456	30	2	1.86885	0.657636	0.464911	0.472791
	L108	0.16667	0.0871291	0.912871	30	2	1.18917	0.295845	0.159075	0.161771
	L109	0.86667	0.634852	0.365148	30	2	1.86438	0.656323	0.46363	0.471488
	L110	0.56667	0.341719	0.658281	30	2	1.81783	0.642169	0.449895	0.45752
	L111	0.46667	0.269703	0.730297	30	2	1.64997	0.582963	0.393927	0.400604
	L112	0.46667	0.269703	0.730297	30	2	1.64997	0.582963	0.393927	0.400604
	L113	0.5	0.292893	0.707107	30	2	1.70711	0.604722	0.414214	0.421234
	L114	0.1	0.0513167	0.948683	30	2	1.10787	0.202374	0.0973666	0.0990169
	L115	0.53333	0.31687	0.68313	30	2	1.76344	0.624488	0.432927	0.440265
	L116	0.26667	0.143651	0.856349	30	2	1.32631	0.411536	0.246031	0.250201
	L117	0.4	0.225403	0.774597	30	2	1.53655	0.533662	0.349193	0.355112
	L118	0.36667	0.204178	0.795822	30	2	1.48143	0.50614	0.324978	0.330486
	L119	0.5	0.292893	0.707107	30	2	1.70711	0.604722	0.414214	0.421234
	L120	0.8	0.552786	0.447214	30	2	1.97795	0.687564	0.494427	0.502807
	L121	0.56667	0.341719	0.658281	30	2	1.81783	0.642169	0.449895	0.45752
	L122	0.56667	0.341719	0.658281	30	2	1.81783	0.642169	0.449895	0.45752
	L123	0.9	0.683772	0.316228	30	2	1.76198	0.623993	0.432456	0.439785
	L124	0.63333	0.39447	0.60553	30	2	1.91471	0.670706	0.477727	0.485824
	L125	0.5	0.292893	0.707107	30	2	1.70711	0.604722	0.414214	0.421234
	L126	0.56667	0.341719	0.658281	30	2	1.81783	0.642169	0.449895	0.45752
	L127	0.73333	0.483602	0.516398	30	2	1.99785	0.692609	0.499462	0.507928
	L128	0.2	0.105573	0.894427	30	2	1.23282	0.337158	0.188854	0.192055
	L129	0.73333	0.483602	0.516398	30	2	1.99785	0.692609	0.499462	0.507928
	L130	0.5	0.292893	0.707107	30	2	1.70711	0.604722	0.414214	0.421234
	L131	0.53333	0.31687	0.68313	30	2	1.76344	0.624488	0.432927	0.440265
	L132	0.56667	0.341719	0.658281	30	2	1.81783	0.642169	0.449895	0.45752
POP4	L1	0.63333	0.39447	0.60553	30	2	1.91471	0.670706	0.477727	0.485824
	L2	0.56667	0.341719	0.658281	30	2	1.81783	0.642169	0.449895	0.45752
	L3	0.5	0.292893	0.707107	30	2	1.70711	0.604722	0.414214	0.421234
	L4	0.66667	0.42265	0.57735	30	2	1.95325	0.681133	0.488034	0.496306
	L5	0.73333	0.483602	0.516398	30	2	1.99785	0.692609	0.499462	0.507928
	L6	0.5	0.292893	0.707107	30	2	1.70711	0.604722	0.414214	0.421234
	L7	0.6	0.367544	0.632456	30	2	1.86885	0.657636	0.464911	0.472791
	L8	0.6	0.367544	0.632456	30	2	1.86885	0.657636	0.464911	0.472791
	L9	0.6	0.367544	0.632456	30	2	1.86885	0.657636	0.464911	0.472791
	L10	0.86667	0.634852	0.365148	30	2	1.86438	0.656323	0.46363	0.471488
	L11	0.73333	0.483602	0.516398	30	2	1.99785	0.692609	0.499462	0.507928
	L12	0.4	0.225403	0.774597	30	2	1.53655	0.533662	0.349193	0.355112
	L13	0.56667	0.341719	0.658281	30	2	1.81783	0.642169	0.449895	0.45752
	L14	0.53333	0.31687	0.68313	30	2	1.76344	0.624488	0.432927	0.440265
	L15	0.63333	0.39447	0.60553	30	2	1.91471	0.670706	0.477727	0.485824
	L16	0.3	0.16334	0.83666	30	2	1.37612	0.445167	0.27332	0.277953
	L17	0.43333	0.247227	0.752773	30	2	1.59289	0.559269	0.372212	0.378521
	L18	0.6	0.367544	0.632456	30	2	1.86885	0.657636	0.464911	0.472791
	L19	0.7	0.452277	0.547723	30	2	1.98194	0.688585	0.495445	0.503842
	L20	0.76667	0.516954	0.483046	30	2	1.9977	0.692572	0.499425	0.50789
	L21	0.66667	0.42265	0.57735	30	2	1.95325	0.681133	0.488034	0.496306
	L22	0.73333	0.483602	0.516398	30	2	1.99785	0.692609	0.499462	0.507928
	L23	0.66667	0.42265	0.57735	30	2	1.95325	0.681133	0.488034	0.496306
	L24	0.63333	0.39447	0.60553	30	2	1.91471	0.670706	0.477727	0.485824
	L25	0.73333	0.483602	0.516398	30	2	1.99785	0.692609	0.499462	0.507928
	L26	1	1	0	30	1	1	0	0	0
	L27	1	1	0	30	1	1	0	0	0
	L28	1	1	0	30	1	1	0	0	0
	L29	1	1	0	30	1	1	0	0	0
	L30	1	1	0	30	1	1	0	0	0
	L31	1	1	0	30	1	1	0	0	0
	L32	1	1	0	30	1	1	0	0	0
	L33	0.9	0.683772	0.316228	30	2	1.76198	0.623993	0.432456	0.439785
	L34	0.96667	0.817426	0.182574	30	2	1.42548	0.475274	0.298482	0.303541
	L35	1	1	0	30	1	1	0	0	0
	L36	0.73333	0.483602	0.516398	30	2	1.99785	0.692609	0.499462	0.507928
	L37	0.66667	0.42265	0.57735	30	2	1.95325	0.681133	0.488034	0.496306
	L38	0.9	0.683772	0.316228	30	2	1.76198	0.623993	0.432456	0.439785
	L39	0.63333	0.39447	0.60553	30	2	1.91471	0.670706	0.477727	0.485824
	L40	0.4	0.225403	0.774597	30	2	1.53655	0.533662	0.349193	0.355112
	L41	0.33333	0.183503	0.816497	30	2	1.42788	0.476665	0.29966	0.304739
	L42	0.73333	0.483602	0.516398	30	2	1.99785	0.692609	0.499462	0.507928
	L43	0.66667	0.42265	0.57735	30	2	1.95325	0.681133	0.488034	0.496306
	L44	0.73333	0.483602	0.516398	30	2	1.99785	0.692609	0.499462	0.507928
	L45	0.5	0.292893	0.707107	30	2	1.70711	0.604722	0.414214	0.421234
	L46	0.8	0.552786	0.447214	30	2	1.97795	0.687564	0.494427	0.502807
	L47	0.53333	0.31687	0.68313	30	2	1.76344	0.624488	0.432927	0.440265
	L48	0.36667	0.204178	0.795822	30	2	1.48143	0.50614	0.324978	0.330486
	L49	0.96667	0.817426	0.182574	30	2	1.42548	0.475274	0.298482	0.303541
	L50	0.73333	0.483602	0.516398	30	2	1.99785	0.692609	0.499462	0.507928
	L51	0.6	0.367544	0.632456	30	2	1.86885	0.657636	0.464911	0.472791
	L52	0.63333	0.39447	0.60553	30	2	1.91471	0.670706	0.477727	0.485824
	L53	0.6	0.367544	0.632456	30	2	1.86885	0.657636	0.464911	0.472791
	L54	0.8	0.552786	0.447214	30	2	1.97795	0.687564	0.494427	0.502807
	L55	0.6	0.367544	0.632456	30	2	1.86885	0.657636	0.464911	0.472791
	L56	0.63333	0.39447	0.60553	30	2	1.91471	0.670706	0.477727	0.485824
	L57	0.63333	0.39447	0.60553	30	2	1.91471	0.670706	0.477727	0.485824
	L58	0.36667	0.204178	0.795822	30	2	1.48143	0.50614	0.324978	0.330486
	L59	0.46667	0.269703	0.730297	30	2	1.64997	0.582963	0.393927	0.400604
	L60	0.73333	0.483602	0.516398	30	2	1.99785	0.692609	0.499462	0.507928
	L61	0.33333	0.183503	0.816497	30	2	1.42788	0.476665	0.29966	0.304739
	L62	0.43333	0.247227	0.752773	30	2	1.59289	0.559269	0.372212	0.378521
	L63	0.26667	0.143651	0.856349	30	2	1.32631	0.411536	0.246031	0.250201
	L64	0.46667	0.269703	0.730297	30	2	1.64997	0.582963	0.393927	0.400604
	L65	0.63333	0.39447	0.60553	30	2	1.91471	0.670706	0.477727	0.485824
	L66	1	1	0	30	1	1	0	0	0
	L67	0.7	0.452277	0.547723	30	2	1.98194	0.688585	0.495445	0.503842
	L68	0.66667	0.42265	0.57735	30	2	1.95325	0.681133	0.488034	0.496306
	L69	0.96667	0.817426	0.182574	30	2	1.42548	0.475274	0.298482	0.303541
	L70	0.6	0.367544	0.632456	30	2	1.86885	0.657636	0.464911	0.472791
	L71	1	1	0	30	1	1	0	0	0
	L72	0.26667	0.143651	0.856349	30	2	1.32631	0.411536	0.246031	0.250201
	L73	0.73333	0.483602	0.516398	30	2	1.99785	0.692609	0.499462	0.507928
	L74	0.9	0.683772	0.316228	30	2	1.76198	0.623993	0.432456	0.439785
	L75	0.7	0.452277	0.547723	30	2	1.98194	0.688585	0.495445	0.503842
	L76	0.9	0.683772	0.316228	30	2	1.76198	0.623993	0.432456	0.439785
	L77	0.6	0.367544	0.632456	30	2	1.86885	0.657636	0.464911	0.472791
	L78	0.73333	0.483602	0.516398	30	2	1.99785	0.692609	0.499462	0.507928
	L79	0.73333	0.483602	0.516398	30	2	1.99785	0.692609	0.499462	0.507928
	L80	0.6	0.367544	0.632456	30	2	1.86885	0.657636	0.464911	0.472791
	L81	0.8	0.552786	0.447214	30	2	1.97795	0.687564	0.494427	0.502807
	L82	1	1	0	30	1	1	0	0	0
	L83	0.96667	0.817426	0.182574	30	2	1.42548	0.475274	0.298482	0.303541
	L84	0.23333	0.124405	0.875595	30	2	1.27854	0.375611	0.217857	0.221549
	L85	0.53333	0.31687	0.68313	30	2	1.76344	0.624488	0.432927	0.440265
	L86	0.93333	0.741801	0.258199	30	2	1.62091	0.571165	0.383064	0.389557
	L87	0.86667	0.634852	0.365148	30	2	1.86438	0.656323	0.46363	0.471488
	L88	0.96667	0.817426	0.182574	30	2	1.42548	0.475274	0.298482	0.303541
	L89	0.63333	0.39447	0.60553	30	2	1.91471	0.670706	0.477727	0.485824
	L90	1	1	0	30	1	1	0	0	0
	L91	0.56667	0.341719	0.658281	30	2	1.81783	0.642169	0.449895	0.45752
	L92	0.96667	0.817426	0.182574	30	2	1.42548	0.475274	0.298482	0.303541
	L93	0.66667	0.42265	0.57735	30	2	1.95325	0.681133	0.488034	0.496306
	L94	0.7	0.452277	0.547723	30	2	1.98194	0.688585	0.495445	0.503842
	L95	0.56667	0.341719	0.658281	30	2	1.81783	0.642169	0.449895	0.45752
	L96	0.56667	0.341719	0.658281	30	2	1.81783	0.642169	0.449895	0.45752
	L97	0.16667	0.0871291	0.912871	30	2	1.18917	0.295845	0.159075	0.161771
	L98	0.36667	0.204178	0.795822	30	2	1.48143	0.50614	0.324978	0.330486
	L99	0.16667	0.0871291	0.912871	30	2	1.18917	0.295845	0.159075	0.161771
	L100	1	1	0	30	1	1	0	0	0
	L101	0.86667	0.634852	0.365148	30	2	1.86438	0.656323	0.46363	0.471488
	L102	0.4	0.225403	0.774597	30	2	1.53655	0.533662	0.349193	0.355112
	L103	0.5	0.292893	0.707107	30	2	1.70711	0.604722	0.414214	0.421234
	L104	0.33333	0.183503	0.816497	30	2	1.42788	0.476665	0.29966	0.304739
	L105	0.2	0.105573	0.894427	30	2	1.23282	0.337158	0.188854	0.192055
	L106	0.5	0.292893	0.707107	30	2	1.70711	0.604722	0.414214	0.421234
	L107	0.06667	0.0339082	0.966092	30	2	1.07011	0.148075	0.0655169	0.0666274
	L108	0.36667	0.204178	0.795822	30	2	1.48143	0.50614	0.324978	0.330486
	L109	0.73333	0.483602	0.516398	30	2	1.99785	0.692609	0.499462	0.507928
	L110	0.46667	0.269703	0.730297	30	2	1.64997	0.582963	0.393927	0.400604
	L111	0.16667	0.0871291	0.912871	30	2	1.18917	0.295845	0.159075	0.161771
	L112	0.3	0.16334	0.83666	30	2	1.37612	0.445167	0.27332	0.277953
	L113	0.33333	0.183503	0.816497	30	2	1.42788	0.476665	0.29966	0.304739
	L114	0.53333	0.31687	0.68313	30	2	1.76344	0.624488	0.432927	0.440265
	L115	0.13333	0.0690507	0.930949	30	2	1.14753	0.251176	0.128565	0.130744
	L116	0.6	0.367544	0.632456	30	2	1.86885	0.657636	0.464911	0.472791
	L117	0.23333	0.124405	0.875595	30	2	1.27854	0.375611	0.217857	0.221549
	L118	0.63333	0.39447	0.60553	30	2	1.91471	0.670706	0.477727	0.485824
	L119	0.86667	0.634852	0.365148	30	2	1.86438	0.656323	0.46363	0.471488
	L120	0.5	0.292893	0.707107	30	2	1.70711	0.604722	0.414214	0.421234
	L121	0.46667	0.269703	0.730297	30	2	1.64997	0.582963	0.393927	0.400604
	L122	0.8	0.552786	0.447214	30	2	1.97795	0.687564	0.494427	0.502807
	L123	0.63333	0.39447	0.60553	30	2	1.91471	0.670706	0.477727	0.485824
	L124	0.86667	0.634852	0.365148	30	2	1.86438	0.656323	0.46363	0.471488
	L125	0.83333	0.591752	0.408248	30	2	1.93485	0.676215	0.483163	0.491352
	L126	0.9	0.683772	0.316228	30	2	1.76198	0.623993	0.432456	0.439785
	L127	0.73333	0.483602	0.516398	30	2	1.99785	0.692609	0.499462	0.507928
	L128	0.93333	0.741801	0.258199	30	2	1.62091	0.571165	0.383064	0.389557
	L129	0.83333	0.591752	0.408248	30	2	1.93485	0.676215	0.483163	0.491352
	L130	0.6	0.367544	0.632456	30	2	1.86885	0.657636	0.464911	0.472791
	L131	0.8	0.552786	0.447214	30	2	1.97795	0.687564	0.494427	0.502807
	L132	0.73333	0.483602	0.516398	30	2	1.99785	0.692609	0.499462	0.507928
POP5	L1	0.5	0.292893	0.707107	30	2	1.70711	0.604722	0.414214	0.421234
	L2	0.56667	0.341719	0.658281	30	2	1.81783	0.642169	0.449895	0.45752
	L3	0.5	0.292893	0.707107	30	2	1.70711	0.604722	0.414214	0.421234
	L4	0.6	0.367544	0.632456	30	2	1.86885	0.657636	0.464911	0.472791
	L5	0.66667	0.42265	0.57735	30	2	1.95325	0.681133	0.488034	0.496306
	L6	0.7	0.452277	0.547723	30	2	1.98194	0.688585	0.495445	0.503842
	L7	0.66667	0.42265	0.57735	30	2	1.95325	0.681133	0.488034	0.496306
	L8	0.53333	0.31687	0.68313	30	2	1.76344	0.624488	0.432927	0.440265
	L9	0.6	0.367544	0.632456	30	2	1.86885	0.657636	0.464911	0.472791
	L10	0.63333	0.39447	0.60553	30	2	1.91471	0.670706	0.477727	0.485824
	L11	0.66667	0.42265	0.57735	30	2	1.95325	0.681133	0.488034	0.496306
	L12	0.56667	0.341719	0.658281	30	2	1.81783	0.642169	0.449895	0.45752
	L13	0.36667	0.204178	0.795822	30	2	1.48143	0.50614	0.324978	0.330486
	L14	0.53333	0.31687	0.68313	30	2	1.76344	0.624488	0.432927	0.440265
	L15	0.76667	0.516954	0.483046	30	2	1.9977	0.692572	0.499425	0.50789
	L16	0.43333	0.247227	0.752773	30	2	1.59289	0.559269	0.372212	0.378521
	L17	0.33333	0.183503	0.816497	30	2	1.42788	0.476665	0.29966	0.304739
	L18	0.36667	0.204178	0.795822	30	2	1.48143	0.50614	0.324978	0.330486
	L19	0.8	0.552786	0.447214	30	2	1.97795	0.687564	0.494427	0.502807
	L20	0.7	0.452277	0.547723	30	2	1.98194	0.688585	0.495445	0.503842
	L21	0.63333	0.39447	0.60553	30	2	1.91471	0.670706	0.477727	0.485824
	L22	0.6	0.367544	0.632456	30	2	1.86885	0.657636	0.464911	0.472791
	L23	0.7	0.452277	0.547723	30	2	1.98194	0.688585	0.495445	0.503842
	L24	0.6	0.367544	0.632456	30	2	1.86885	0.657636	0.464911	0.472791
	L25	0.83333	0.591752	0.408248	30	2	1.93485	0.676215	0.483163	0.491352
	L26	0.9	0.683772	0.316228	30	2	1.76198	0.623993	0.432456	0.439785
	L27	0.9	0.683772	0.316228	30	2	1.76198	0.623993	0.432456	0.439785
	L28	0.9	0.683772	0.316228	30	2	1.76198	0.623993	0.432456	0.439785
	L29	0.9	0.683772	0.316228	30	2	1.76198	0.623993	0.432456	0.439785
	L30	0.9	0.683772	0.316228	30	2	1.76198	0.623993	0.432456	0.439785
	L31	1	1	0	30	1	1	0	0	0
	L32	0.73333	0.483602	0.516398	30	2	1.99785	0.692609	0.499462	0.507928
	L33	0.76667	0.516954	0.483046	30	2	1.9977	0.692572	0.499425	0.50789
	L34	0.96667	0.817426	0.182574	30	2	1.42548	0.475274	0.298482	0.303541
	L35	1	1	0	30	1	1	0	0	0
	L36	0.7	0.452277	0.547723	30	2	1.98194	0.688585	0.495445	0.503842
	L37	0.73333	0.483602	0.516398	30	2	1.99785	0.692609	0.499462	0.507928
	L38	0.76667	0.516954	0.483046	30	2	1.9977	0.692572	0.499425	0.50789
	L39	0.46667	0.269703	0.730297	30	2	1.64997	0.582963	0.393927	0.400604
	L40	0.5	0.292893	0.707107	30	2	1.70711	0.604722	0.414214	0.421234
	L41	0.46667	0.269703	0.730297	30	2	1.64997	0.582963	0.393927	0.400604
	L42	0.43333	0.247227	0.752773	30	2	1.59289	0.559269	0.372212	0.378521
	L43	0.43333	0.247227	0.752773	30	2	1.59289	0.559269	0.372212	0.378521
	L44	0.73333	0.483602	0.516398	30	2	1.99785	0.692609	0.499462	0.507928
	L45	0.7	0.452277	0.547723	30	2	1.98194	0.688585	0.495445	0.503842
	L46	0.86667	0.634852	0.365148	30	2	1.86438	0.656323	0.46363	0.471488
	L47	0.8	0.552786	0.447214	30	2	1.97795	0.687564	0.494427	0.502807
	L48	0.46667	0.269703	0.730297	30	2	1.64997	0.582963	0.393927	0.400604
	L49	0.93333	0.741801	0.258199	30	2	1.62091	0.571165	0.383064	0.389557
	L50	0.83333	0.591752	0.408248	30	2	1.93485	0.676215	0.483163	0.491352
	L51	0.5	0.292893	0.707107	30	2	1.70711	0.604722	0.414214	0.421234
	L52	0.66667	0.42265	0.57735	30	2	1.95325	0.681133	0.488034	0.496306
	L53	0.43333	0.247227	0.752773	30	2	1.59289	0.559269	0.372212	0.378521
	L54	0.66667	0.42265	0.57735	30	2	1.95325	0.681133	0.488034	0.496306
	L55	0.5	0.292893	0.707107	30	2	1.70711	0.604722	0.414214	0.421234
	L56	0.43333	0.247227	0.752773	30	2	1.59289	0.559269	0.372212	0.378521
	L57	0.66667	0.42265	0.57735	30	2	1.95325	0.681133	0.488034	0.496306
	L58	0.63333	0.39447	0.60553	30	2	1.91471	0.670706	0.477727	0.485824
	L59	0.53333	0.31687	0.68313	30	2	1.76344	0.624488	0.432927	0.440265
	L60	0.66667	0.42265	0.57735	30	2	1.95325	0.681133	0.488034	0.496306
	L61	0.5	0.292893	0.707107	30	2	1.70711	0.604722	0.414214	0.421234
	L62	0.43333	0.247227	0.752773	30	2	1.59289	0.559269	0.372212	0.378521
	L63	0.53333	0.31687	0.68313	30	2	1.76344	0.624488	0.432927	0.440265
	L64	0.16667	0.0871291	0.912871	30	2	1.18917	0.295845	0.159075	0.161771
	L65	0.9	0.683772	0.316228	30	2	1.76198	0.623993	0.432456	0.439785
	L66	1	1	0	30	1	1	0	0	0
	L67	0.66667	0.42265	0.57735	30	2	1.95325	0.681133	0.488034	0.496306
	L68	0.63333	0.39447	0.60553	30	2	1.91471	0.670706	0.477727	0.485824
	L69	0.76667	0.516954	0.483046	30	2	1.9977	0.692572	0.499425	0.50789
	L70	0.63333	0.39447	0.60553	30	2	1.91471	0.670706	0.477727	0.485824
	L71	1	1	0	30	1	1	0	0	0
	L72	0.76667	0.516954	0.483046	30	2	1.9977	0.692572	0.499425	0.50789
	L73	0.56667	0.341719	0.658281	30	2	1.81783	0.642169	0.449895	0.45752
	L74	0.93333	0.741801	0.258199	30	2	1.62091	0.571165	0.383064	0.389557
	L75	0.7	0.452277	0.547723	30	2	1.98194	0.688585	0.495445	0.503842
	L76	0.93333	0.741801	0.258199	30	2	1.62091	0.571165	0.383064	0.389557
	L77	0.36667	0.204178	0.795822	30	2	1.48143	0.50614	0.324978	0.330486
	L78	0.96667	0.817426	0.182574	30	2	1.42548	0.475274	0.298482	0.303541
	L79	0.53333	0.31687	0.68313	30	2	1.76344	0.624488	0.432927	0.440265
	L80	0.73333	0.483602	0.516398	30	2	1.99785	0.692609	0.499462	0.507928
	L81	0.46667	0.269703	0.730297	30	2	1.64997	0.582963	0.393927	0.400604
	L82	1	1	0	30	1	1	0	0	0
	L83	0.93333	0.741801	0.258199	30	2	1.62091	0.571165	0.383064	0.389557
	L84	0.3	0.16334	0.83666	30	2	1.37612	0.445167	0.27332	0.277953
	L85	0.53333	0.31687	0.68313	30	2	1.76344	0.624488	0.432927	0.440265
	L86	0.76667	0.516954	0.483046	30	2	1.9977	0.692572	0.499425	0.50789
	L87	0.96667	0.817426	0.182574	30	2	1.42548	0.475274	0.298482	0.303541
	L88	0.86667	0.634852	0.365148	30	2	1.86438	0.656323	0.46363	0.471488
	L89	0.83333	0.591752	0.408248	30	2	1.93485	0.676215	0.483163	0.491352
	L90	1	1	0	30	1	1	0	0	0
	L91	0.6	0.367544	0.632456	30	2	1.86885	0.657636	0.464911	0.472791
	L92	0.96667	0.817426	0.182574	30	2	1.42548	0.475274	0.298482	0.303541
	L93	0.86667	0.634852	0.365148	30	2	1.86438	0.656323	0.46363	0.471488
	L94	1	1	0	30	1	1	0	0	0
	L95	0.13333	0.0690507	0.930949	30	2	1.14753	0.251176	0.128565	0.130744
	L96	0.16667	0.0871291	0.912871	30	2	1.18917	0.295845	0.159075	0.161771
	L97	0.13333	0.0690507	0.930949	30	2	1.14753	0.251176	0.128565	0.130744
	L98	0.16667	0.0871291	0.912871	30	2	1.18917	0.295845	0.159075	0.161771
	L99	0.33333	0.183503	0.816497	30	2	1.42788	0.476665	0.29966	0.304739
	L100	1	1	0	30	1	1	0	0	0
	L101	0.7	0.452277	0.547723	30	2	1.98194	0.688585	0.495445	0.503842
	L102	0.53333	0.31687	0.68313	30	2	1.76344	0.624488	0.432927	0.440265
	L103	0.56667	0.341719	0.658281	30	2	1.81783	0.642169	0.449895	0.45752
	L104	0.43333	0.247227	0.752773	30	2	1.59289	0.559269	0.372212	0.378521
	L105	0.2	0.105573	0.894427	30	2	1.23282	0.337158	0.188854	0.192055
	L106	0.23333	0.124405	0.875595	30	2	1.27854	0.375611	0.217857	0.221549
	L107	0.53333	0.31687	0.68313	30	2	1.76344	0.624488	0.432927	0.440265
	L108	0.73333	0.483602	0.516398	30	2	1.99785	0.692609	0.499462	0.507928
	L109	0.63333	0.39447	0.60553	30	2	1.91471	0.670706	0.477727	0.485824
	L110	0.13333	0.0690507	0.930949	30	2	1.14753	0.251176	0.128565	0.130744
	L111	0.5	0.292893	0.707107	30	2	1.70711	0.604722	0.414214	0.421234
	L112	0.4	0.225403	0.774597	30	2	1.53655	0.533662	0.349193	0.355112
	L113	0.3	0.16334	0.83666	30	2	1.37612	0.445167	0.27332	0.277953
	L114	0.7	0.452277	0.547723	30	2	1.98194	0.688585	0.495445	0.503842
	L115	0.4	0.225403	0.774597	30	2	1.53655	0.533662	0.349193	0.355112
	L116	0.53333	0.31687	0.68313	30	2	1.76344	0.624488	0.432927	0.440265
	L117	0.2	0.105573	0.894427	30	2	1.23282	0.337158	0.188854	0.192055
	L118	0.3	0.16334	0.83666	30	2	1.37612	0.445167	0.27332	0.277953
	L119	0.5	0.292893	0.707107	30	2	1.70711	0.604722	0.414214	0.421234
	L120	0.23333	0.124405	0.875595	30	2	1.27854	0.375611	0.217857	0.221549
	L121	0.1	0.0513167	0.948683	30	2	1.10787	0.202374	0.0973666	0.0990169
	L122	0.23333	0.124405	0.875595	30	2	1.27854	0.375611	0.217857	0.221549
	L123	0.4	0.225403	0.774597	30	2	1.53655	0.533662	0.349193	0.355112
	L124	0.83333	0.591752	0.408248	30	2	1.93485	0.676215	0.483163	0.491352
	L125	0.86667	0.634852	0.365148	30	2	1.86438	0.656323	0.46363	0.471488
	L126	0.63333	0.39447	0.60553	30	2	1.91471	0.670706	0.477727	0.485824
	L127	0.36667	0.204178	0.795822	30	2	1.48143	0.50614	0.324978	0.330486
	L128	0.86667	0.634852	0.365148	30	2	1.86438	0.656323	0.46363	0.471488
	L129	0.7	0.452277	0.547723	30	2	1.98194	0.688585	0.495445	0.503842
	L130	0.6	0.367544	0.632456	30	2	1.86885	0.657636	0.464911	0.472791
	L131	0.86667	0.634852	0.365148	30	2	1.86438	0.656323	0.46363	0.471488
	L132	0.56667	0.341719	0.658281	30	2	1.81783	0.642169	0.449895	0.45752
POP6	L1	0.63333	0.39447	0.60553	30	2	1.91471	0.670706	0.477727	0.485824
	L2	0.6	0.367544	0.632456	30	2	1.86885	0.657636	0.464911	0.472791
	L3	0.7	0.452277	0.547723	30	2	1.98194	0.688585	0.495445	0.503842
	L4	0.6	0.367544	0.632456	30	2	1.86885	0.657636	0.464911	0.472791
	L5	0.6	0.367544	0.632456	30	2	1.86885	0.657636	0.464911	0.472791
	L6	0.7	0.452277	0.547723	30	2	1.98194	0.688585	0.495445	0.503842
	L7	0.56667	0.341719	0.658281	30	2	1.81783	0.642169	0.449895	0.45752
	L8	0.73333	0.483602	0.516398	30	2	1.99785	0.692609	0.499462	0.507928
	L9	0.63333	0.39447	0.60553	30	2	1.91471	0.670706	0.477727	0.485824
	L10	0.76667	0.516954	0.483046	30	2	1.9977	0.692572	0.499425	0.50789
	L11	0.56667	0.341719	0.658281	30	2	1.81783	0.642169	0.449895	0.45752
	L12	0.43333	0.247227	0.752773	30	2	1.59289	0.559269	0.372212	0.378521
	L13	0.46667	0.269703	0.730297	30	2	1.64997	0.582963	0.393927	0.400604
	L14	0.36667	0.204178	0.795822	30	2	1.48143	0.50614	0.324978	0.330486
	L15	0.4	0.225403	0.774597	30	2	1.53655	0.533662	0.349193	0.355112
	L16	0.43333	0.247227	0.752773	30	2	1.59289	0.559269	0.372212	0.378521
	L17	0.5	0.292893	0.707107	30	2	1.70711	0.604722	0.414214	0.421234
	L18	0.66667	0.42265	0.57735	30	2	1.95325	0.681133	0.488034	0.496306
	L19	0.66667	0.42265	0.57735	30	2	1.95325	0.681133	0.488034	0.496306
	L20	0.63333	0.39447	0.60553	30	2	1.91471	0.670706	0.477727	0.485824
	L21	0.76667	0.516954	0.483046	30	2	1.9977	0.692572	0.499425	0.50789
	L22	0.6	0.367544	0.632456	30	2	1.86885	0.657636	0.464911	0.472791
	L23	0.73333	0.483602	0.516398	30	2	1.99785	0.692609	0.499462	0.507928
	L24	0.73333	0.483602	0.516398	30	2	1.99785	0.692609	0.499462	0.507928
	L25	0.6	0.367544	0.632456	30	2	1.86885	0.657636	0.464911	0.472791
	L26	0.93333	0.741801	0.258199	30	2	1.62091	0.571165	0.383064	0.389557
	L27	0.93333	0.741801	0.258199	30	2	1.62091	0.571165	0.383064	0.389557
	L28	0.93333	0.741801	0.258199	30	2	1.62091	0.571165	0.383064	0.389557
	L29	0.93333	0.741801	0.258199	30	2	1.62091	0.571165	0.383064	0.389557
	L30	0.86667	0.634852	0.365148	30	2	1.86438	0.656323	0.46363	0.471488
	L31	1	1	0	30	1	1	0	0	0
	L32	0.33333	0.183503	0.816497	30	2	1.42788	0.476665	0.29966	0.304739
	L33	0.7	0.452277	0.547723	30	2	1.98194	0.688585	0.495445	0.503842
	L34	0.9	0.683772	0.316228	30	2	1.76198	0.623993	0.432456	0.439785
	L35	1	1	0	30	1	1	0	0	0
	L36	0.4	0.225403	0.774597	30	2	1.53655	0.533662	0.349193	0.355112
	L37	0.53333	0.31687	0.68313	30	2	1.76344	0.624488	0.432927	0.440265
	L38	0.63333	0.39447	0.60553	30	2	1.91471	0.670706	0.477727	0.485824
	L39	0.53333	0.31687	0.68313	30	2	1.76344	0.624488	0.432927	0.440265
	L40	0.63333	0.39447	0.60553	30	2	1.91471	0.670706	0.477727	0.485824
	L41	0.36667	0.204178	0.795822	30	2	1.48143	0.50614	0.324978	0.330486
	L42	0.4	0.225403	0.774597	30	2	1.53655	0.533662	0.349193	0.355112
	L43	0.5	0.292893	0.707107	30	2	1.70711	0.604722	0.414214	0.421234
	L44	0.53333	0.31687	0.68313	30	2	1.76344	0.624488	0.432927	0.440265
	L45	0.63333	0.39447	0.60553	30	2	1.91471	0.670706	0.477727	0.485824
	L46	0.7	0.452277	0.547723	30	2	1.98194	0.688585	0.495445	0.503842
	L47	0.7	0.452277	0.547723	30	2	1.98194	0.688585	0.495445	0.503842
	L48	0.43333	0.247227	0.752773	30	2	1.59289	0.559269	0.372212	0.378521
	L49	0.66667	0.42265	0.57735	30	2	1.95325	0.681133	0.488034	0.496306
	L50	0.76667	0.516954	0.483046	30	2	1.9977	0.692572	0.499425	0.50789
	L51	0.93333	0.741801	0.258199	30	2	1.62091	0.571165	0.383064	0.389557
	L52	0.96667	0.817426	0.182574	30	2	1.42548	0.475274	0.298482	0.303541
	L53	0.96667	0.817426	0.182574	30	2	1.42548	0.475274	0.298482	0.303541
	L54	0.86667	0.634852	0.365148	30	2	1.86438	0.656323	0.46363	0.471488
	L55	0.9	0.683772	0.316228	30	2	1.76198	0.623993	0.432456	0.439785
	L56	0.6	0.367544	0.632456	30	2	1.86885	0.657636	0.464911	0.472791
	L57	0.6	0.367544	0.632456	30	2	1.86885	0.657636	0.464911	0.472791
	L58	0.73333	0.483602	0.516398	30	2	1.99785	0.692609	0.499462	0.507928
	L59	0.83333	0.591752	0.408248	30	2	1.93485	0.676215	0.483163	0.491352
	L60	0.73333	0.483602	0.516398	30	2	1.99785	0.692609	0.499462	0.507928
	L61	0.5	0.292893	0.707107	30	2	1.70711	0.604722	0.414214	0.421234
	L62	0.46667	0.269703	0.730297	30	2	1.64997	0.582963	0.393927	0.400604
	L63	0.76667	0.516954	0.483046	30	2	1.9977	0.692572	0.499425	0.50789
	L64	0.46667	0.269703	0.730297	30	2	1.64997	0.582963	0.393927	0.400604
	L65	0.8	0.552786	0.447214	30	2	1.97795	0.687564	0.494427	0.502807
	L66	1	1	0	30	1	1	0	0	0
	L67	0.7	0.452277	0.547723	30	2	1.98194	0.688585	0.495445	0.503842
	L68	0.86667	0.634852	0.365148	30	2	1.86438	0.656323	0.46363	0.471488
	L69	0.66667	0.42265	0.57735	30	2	1.95325	0.681133	0.488034	0.496306
	L70	0.73333	0.483602	0.516398	30	2	1.99785	0.692609	0.499462	0.507928
	L71	1	1	0	30	1	1	0	0	0
	L72	0.46667	0.269703	0.730297	30	2	1.64997	0.582963	0.393927	0.400604
	L73	0.96667	0.817426	0.182574	30	2	1.42548	0.475274	0.298482	0.303541
	L74	0.7	0.452277	0.547723	30	2	1.98194	0.688585	0.495445	0.503842
	L75	0.26667	0.143651	0.856349	30	2	1.32631	0.411536	0.246031	0.250201
	L76	0.56667	0.341719	0.658281	30	2	1.81783	0.642169	0.449895	0.45752
	L77	0.43333	0.247227	0.752773	30	2	1.59289	0.559269	0.372212	0.378521
	L78	1	1	0	30	1	1	0	0	0
	L79	0.66667	0.42265	0.57735	30	2	1.95325	0.681133	0.488034	0.496306
	L80	0.4	0.225403	0.774597	30	2	1.53655	0.533662	0.349193	0.355112
	L81	1	1	0	30	1	1	0	0	0
	L82	0.9	0.683772	0.316228	30	2	1.76198	0.623993	0.432456	0.439785
	L83	0.8	0.552786	0.447214	30	2	1.97795	0.687564	0.494427	0.502807
	L84	0.26667	0.143651	0.856349	30	2	1.32631	0.411536	0.246031	0.250201
	L85	0.76667	0.516954	0.483046	30	2	1.9977	0.692572	0.499425	0.50789
	L86	0.73333	0.483602	0.516398	30	2	1.99785	0.692609	0.499462	0.507928
	L87	0.7	0.452277	0.547723	30	2	1.98194	0.688585	0.495445	0.503842
	L88	0.63333	0.39447	0.60553	30	2	1.91471	0.670706	0.477727	0.485824
	L89	0.56667	0.341719	0.658281	30	2	1.81783	0.642169	0.449895	0.45752
	L90	1	1	0	30	1	1	0	0	0
	L91	0.7	0.452277	0.547723	30	2	1.98194	0.688585	0.495445	0.503842
	L92	0.86667	0.634852	0.365148	30	2	1.86438	0.656323	0.46363	0.471488
	L93	0.76667	0.516954	0.483046	30	2	1.9977	0.692572	0.499425	0.50789
	L94	1	1	0	30	1	1	0	0	0
	L95	0.16667	0.0871291	0.912871	30	2	1.18917	0.295845	0.159075	0.161771
	L96	0.16667	0.0871291	0.912871	30	2	1.18917	0.295845	0.159075	0.161771
	L97	0.23333	0.124405	0.875595	30	2	1.27854	0.375611	0.217857	0.221549
	L98	0.33333	0.183503	0.816497	30	2	1.42788	0.476665	0.29966	0.304739
	L99	0.1	0.0513167	0.948683	30	2	1.10787	0.202374	0.0973666	0.0990169
	L100	1	1	0	30	1	1	0	0	0
	L101	0.46667	0.269703	0.730297	30	2	1.64997	0.582963	0.393927	0.400604
	L102	0.56667	0.341719	0.658281	30	2	1.81783	0.642169	0.449895	0.45752
	L103	0.46667	0.269703	0.730297	30	2	1.64997	0.582963	0.393927	0.400604
	L104	0.46667	0.269703	0.730297	30	2	1.64997	0.582963	0.393927	0.400604
	L105	0.16667	0.0871291	0.912871	30	2	1.18917	0.295845	0.159075	0.161771
	L106	0.63333	0.39447	0.60553	30	2	1.91471	0.670706	0.477727	0.485824
	L107	0.2	0.105573	0.894427	30	2	1.23282	0.337158	0.188854	0.192055
	L108	0.2	0.105573	0.894427	30	2	1.23282	0.337158	0.188854	0.192055
	L109	0.73333	0.483602	0.516398	30	2	1.99785	0.692609	0.499462	0.507928
	L110	0.5	0.292893	0.707107	30	2	1.70711	0.604722	0.414214	0.421234
	L111	0.1	0.0513167	0.948683	30	2	1.10787	0.202374	0.0973666	0.0990169
	L112	0.13333	0.0690507	0.930949	30	2	1.14753	0.251176	0.128565	0.130744
	L113	0.73333	0.483602	0.516398	30	2	1.99785	0.692609	0.499462	0.507928
	L114	0.3	0.16334	0.83666	30	2	1.37612	0.445167	0.27332	0.277953
	L115	0.46667	0.269703	0.730297	30	2	1.64997	0.582963	0.393927	0.400604
	L116	0.36667	0.204178	0.795822	30	2	1.48143	0.50614	0.324978	0.330486
	L117	0.06667	0.0339082	0.966092	30	2	1.07011	0.148075	0.0655169	0.0666274
	L118	0.6	0.367544	0.632456	30	2	1.86885	0.657636	0.464911	0.472791
	L119	0.5	0.292893	0.707107	30	2	1.70711	0.604722	0.414214	0.421234
	L120	0.66667	0.42265	0.57735	30	2	1.95325	0.681133	0.488034	0.496306
	L121	0.53333	0.31687	0.68313	30	2	1.76344	0.624488	0.432927	0.440265
	L122	0.43333	0.247227	0.752773	30	2	1.59289	0.559269	0.372212	0.378521
	L123	0.6	0.367544	0.632456	30	2	1.86885	0.657636	0.464911	0.472791
	L124	0.76667	0.516954	0.483046	30	2	1.9977	0.692572	0.499425	0.50789
	L125	0.36667	0.204178	0.795822	30	2	1.48143	0.50614	0.324978	0.330486
	L126	0.7	0.452277	0.547723	30	2	1.98194	0.688585	0.495445	0.503842
	L127	0.43333	0.247227	0.752773	30	2	1.59289	0.559269	0.372212	0.378521
	L128	0.43333	0.247227	0.752773	30	2	1.59289	0.559269	0.372212	0.378521
	L129	0.36667	0.204178	0.795822	30	2	1.48143	0.50614	0.324978	0.330486
	L130	0.33333	0.183503	0.816497	30	2	1.42788	0.476665	0.29966	0.304739
	L131	0.43333	0.247227	0.752773	30	2	1.59289	0.559269	0.372212	0.378521
	L132	0.3	0.16334	0.83666	30	2	1.37612	0.445167	0.27332	0.277953
POP7	L1	0.63333	0.39447	0.60553	30	2	1.91471	0.670706	0.477727	0.485824
	L2	0.63333	0.39447	0.60553	30	2	1.91471	0.670706	0.477727	0.485824
	L3	0.63333	0.39447	0.60553	30	2	1.91471	0.670706	0.477727	0.485824
	L4	0.66667	0.42265	0.57735	30	2	1.95325	0.681133	0.488034	0.496306
	L5	0.63333	0.39447	0.60553	30	2	1.91471	0.670706	0.477727	0.485824
	L6	0.6	0.367544	0.632456	30	2	1.86885	0.657636	0.464911	0.472791
	L7	0.56667	0.341719	0.658281	30	2	1.81783	0.642169	0.449895	0.45752
	L8	0.8	0.552786	0.447214	30	2	1.97795	0.687564	0.494427	0.502807
	L9	0.6	0.367544	0.632456	30	2	1.86885	0.657636	0.464911	0.472791
	L10	0.5	0.292893	0.707107	30	2	1.70711	0.604722	0.414214	0.421234
	L11	0.5	0.292893	0.707107	30	2	1.70711	0.604722	0.414214	0.421234
	L12	0.13333	0.0690507	0.930949	30	2	1.14753	0.251176	0.128565	0.130744
	L13	0.2	0.105573	0.894427	30	2	1.23282	0.337158	0.188854	0.192055
	L14	0.13333	0.0690507	0.930949	30	2	1.14753	0.251176	0.128565	0.130744
	L15	0.33333	0.183503	0.816497	30	2	1.42788	0.476665	0.29966	0.304739
	L16	0.43333	0.247227	0.752773	30	2	1.59289	0.559269	0.372212	0.378521
	L17	0.43333	0.247227	0.752773	30	2	1.59289	0.559269	0.372212	0.378521
	L18	0.4	0.225403	0.774597	30	2	1.53655	0.533662	0.349193	0.355112
	L19	0.7	0.452277	0.547723	30	2	1.98194	0.688585	0.495445	0.503842
	L20	0.7	0.452277	0.547723	30	2	1.98194	0.688585	0.495445	0.503842
	L21	0.63333	0.39447	0.60553	30	2	1.91471	0.670706	0.477727	0.485824
	L22	0.66667	0.42265	0.57735	30	2	1.95325	0.681133	0.488034	0.496306
	L23	0.66667	0.42265	0.57735	30	2	1.95325	0.681133	0.488034	0.496306
	L24	0.63333	0.39447	0.60553	30	2	1.91471	0.670706	0.477727	0.485824
	L25	0.6	0.367544	0.632456	30	2	1.86885	0.657636	0.464911	0.472791
	L26	1	1	0	30	1	1	0	0	0
	L27	0.76667	0.516954	0.483046	30	2	1.9977	0.692572	0.499425	0.50789
	L28	1	1	0	30	1	1	0	0	0
	L29	0.9	0.683772	0.316228	30	2	1.76198	0.623993	0.432456	0.439785
	L30	1	1	0	30	1	1	0	0	0
	L31	1	1	0	30	1	1	0	0	0
	L32	1	1	0	30	1	1	0	0	0
	L33	0.33333	0.183503	0.816497	30	2	1.42788	0.476665	0.29966	0.304739
	L34	1	1	0	30	1	1	0	0	0
	L35	1	1	0	30	1	1	0	0	0
	L36	0.6	0.367544	0.632456	30	2	1.86885	0.657636	0.464911	0.472791
	L37	0.66667	0.42265	0.57735	30	2	1.95325	0.681133	0.488034	0.496306
	L38	0.33333	0.183503	0.816497	30	2	1.42788	0.476665	0.29966	0.304739
	L39	0.86667	0.634852	0.365148	30	2	1.86438	0.656323	0.46363	0.471488
	L40	0.8	0.552786	0.447214	30	2	1.97795	0.687564	0.494427	0.502807
	L41	0.16667	0.0871291	0.912871	30	2	1.18917	0.295845	0.159075	0.161771
	L42	1	1	0	30	1	1	0	0	0
	L43	0.3	0.16334	0.83666	30	2	1.37612	0.445167	0.27332	0.277953
	L44	0.73333	0.483602	0.516398	30	2	1.99785	0.692609	0.499462	0.507928
	L45	0.3	0.16334	0.83666	30	2	1.37612	0.445167	0.27332	0.277953
	L46	0.5	0.292893	0.707107	30	2	1.70711	0.604722	0.414214	0.421234
	L47	0.63333	0.39447	0.60553	30	2	1.91471	0.670706	0.477727	0.485824
	L48	0.5	0.292893	0.707107	30	2	1.70711	0.604722	0.414214	0.421234
	L49	0.36667	0.204178	0.795822	30	2	1.48143	0.50614	0.324978	0.330486
	L50	0.7	0.452277	0.547723	30	2	1.98194	0.688585	0.495445	0.503842
	L51	0.83333	0.591752	0.408248	30	2	1.93485	0.676215	0.483163	0.491352
	L52	0.86667	0.634852	0.365148	30	2	1.86438	0.656323	0.46363	0.471488
	L53	0.63333	0.39447	0.60553	30	2	1.91471	0.670706	0.477727	0.485824
	L54	0.53333	0.31687	0.68313	30	2	1.76344	0.624488	0.432927	0.440265
	L55	0.86667	0.634852	0.365148	30	2	1.86438	0.656323	0.46363	0.471488
	L56	0.43333	0.247227	0.752773	30	2	1.59289	0.559269	0.372212	0.378521
	L57	0.26667	0.143651	0.856349	30	2	1.32631	0.411536	0.246031	0.250201
	L58	0.83333	0.591752	0.408248	30	2	1.93485	0.676215	0.483163	0.491352
	L59	0.56667	0.341719	0.658281	30	2	1.81783	0.642169	0.449895	0.45752
	L60	0.46667	0.269703	0.730297	30	2	1.64997	0.582963	0.393927	0.400604
	L61	0.6	0.367544	0.632456	30	2	1.86885	0.657636	0.464911	0.472791
	L62	0.53333	0.31687	0.68313	30	2	1.76344	0.624488	0.432927	0.440265
	L63	0.6	0.367544	0.632456	30	2	1.86885	0.657636	0.464911	0.472791
	L64	0.5	0.292893	0.707107	30	2	1.70711	0.604722	0.414214	0.421234
	L65	0.96667	0.817426	0.182574	30	2	1.42548	0.475274	0.298482	0.303541
	L66	1	1	0	30	1	1	0	0	0
	L67	0.76667	0.516954	0.483046	30	2	1.9977	0.692572	0.499425	0.50789
	L68	0.63333	0.39447	0.60553	30	2	1.91471	0.670706	0.477727	0.485824
	L69	0.76667	0.516954	0.483046	30	2	1.9977	0.692572	0.499425	0.50789
	L70	0.93333	0.741801	0.258199	30	2	1.62091	0.571165	0.383064	0.389557
	L71	1	1	0	30	1	1	0	0	0
	L72	0.8	0.552786	0.447214	30	2	1.97795	0.687564	0.494427	0.502807
	L73	0.56667	0.341719	0.658281	30	2	1.81783	0.642169	0.449895	0.45752
	L74	0.66667	0.42265	0.57735	30	2	1.95325	0.681133	0.488034	0.496306
	L75	0.5	0.292893	0.707107	30	2	1.70711	0.604722	0.414214	0.421234
	L76	0.76667	0.516954	0.483046	30	2	1.9977	0.692572	0.499425	0.50789
	L77	0.8	0.552786	0.447214	30	2	1.97795	0.687564	0.494427	0.502807
	L78	0.73333	0.483602	0.516398	30	2	1.99785	0.692609	0.499462	0.507928
	L79	0.4	0.225403	0.774597	30	2	1.53655	0.533662	0.349193	0.355112
	L80	0.93333	0.741801	0.258199	30	2	1.62091	0.571165	0.383064	0.389557
	L81	0.83333	0.591752	0.408248	30	2	1.93485	0.676215	0.483163	0.491352
	L82	0.96667	0.817426	0.182574	30	2	1.42548	0.475274	0.298482	0.303541
	L83	0.83333	0.591752	0.408248	30	2	1.93485	0.676215	0.483163	0.491352
	L84	0.6	0.367544	0.632456	30	2	1.86885	0.657636	0.464911	0.472791
	L85	0.76667	0.516954	0.483046	30	2	1.9977	0.692572	0.499425	0.50789
	L86	0.7	0.452277	0.547723	30	2	1.98194	0.688585	0.495445	0.503842
	L87	0.8	0.552786	0.447214	30	2	1.97795	0.687564	0.494427	0.502807
	L88	0.93333	0.741801	0.258199	30	2	1.62091	0.571165	0.383064	0.389557
	L89	0.76667	0.516954	0.483046	30	2	1.9977	0.692572	0.499425	0.50789
	L90	1	1	0	30	1	1	0	0	0
	L91	0.96667	0.817426	0.182574	30	2	1.42548	0.475274	0.298482	0.303541
	L92	0.96667	0.817426	0.182574	30	2	1.42548	0.475274	0.298482	0.303541
	L93	0.96667	0.817426	0.182574	30	2	1.42548	0.475274	0.298482	0.303541
	L94	0.83333	0.591752	0.408248	30	2	1.93485	0.676215	0.483163	0.491352
	L95	0.06667	0.0339082	0.966092	30	2	1.07011	0.148075	0.0655169	0.0666274
	L96	0.13333	0.0690507	0.930949	30	2	1.14753	0.251176	0.128565	0.130744
	L97	0.26667	0.143651	0.856349	30	2	1.32631	0.411536	0.246031	0.250201
	L98	0.26667	0.143651	0.856349	30	2	1.32631	0.411536	0.246031	0.250201
	L99	0.13333	0.0690507	0.930949	30	2	1.14753	0.251176	0.128565	0.130744
	L100	1	1	0	30	1	1	0	0	0
	L101	0.43333	0.247227	0.752773	30	2	1.59289	0.559269	0.372212	0.378521
	L102	0.43333	0.247227	0.752773	30	2	1.59289	0.559269	0.372212	0.378521
	L103	0.7	0.452277	0.547723	30	2	1.98194	0.688585	0.495445	0.503842
	L104	0.56667	0.341719	0.658281	30	2	1.81783	0.642169	0.449895	0.45752
	L105	0.33333	0.183503	0.816497	30	2	1.42788	0.476665	0.29966	0.304739
	L106	0.4	0.225403	0.774597	30	2	1.53655	0.533662	0.349193	0.355112
	L107	0.56667	0.341719	0.658281	30	2	1.81783	0.642169	0.449895	0.45752
	L108	0.23333	0.124405	0.875595	30	2	1.27854	0.375611	0.217857	0.221549
	L109	0.16667	0.0871291	0.912871	30	2	1.18917	0.295845	0.159075	0.161771
	L110	0.46667	0.269703	0.730297	30	2	1.64997	0.582963	0.393927	0.400604
	L111	0.13333	0.0690507	0.930949	30	2	1.14753	0.251176	0.128565	0.130744
	L112	0.5	0.292893	0.707107	30	2	1.70711	0.604722	0.414214	0.421234
	L113	0.8	0.552786	0.447214	30	2	1.97795	0.687564	0.494427	0.502807
	L114	0.36667	0.204178	0.795822	30	2	1.48143	0.50614	0.324978	0.330486
	L115	0.5	0.292893	0.707107	30	2	1.70711	0.604722	0.414214	0.421234
	L116	0.26667	0.143651	0.856349	30	2	1.32631	0.411536	0.246031	0.250201
	L117	0.1	0.0513167	0.948683	30	2	1.10787	0.202374	0.0973666	0.0990169
	L118	0.23333	0.124405	0.875595	30	2	1.27854	0.375611	0.217857	0.221549
	L119	0.46667	0.269703	0.730297	30	2	1.64997	0.582963	0.393927	0.400604
	L120	0.76667	0.516954	0.483046	30	2	1.9977	0.692572	0.499425	0.50789
	L121	0.46667	0.269703	0.730297	30	2	1.64997	0.582963	0.393927	0.400604
	L122	0.6	0.367544	0.632456	30	2	1.86885	0.657636	0.464911	0.472791
	L123	0.63333	0.39447	0.60553	30	2	1.91471	0.670706	0.477727	0.485824
	L124	0.33333	0.183503	0.816497	30	2	1.42788	0.476665	0.29966	0.304739
	L125	0.8	0.552786	0.447214	30	2	1.97795	0.687564	0.494427	0.502807
	L126	0.56667	0.341719	0.658281	30	2	1.81783	0.642169	0.449895	0.45752
	L127	0.5	0.292893	0.707107	30	2	1.70711	0.604722	0.414214	0.421234
	L128	0.73333	0.483602	0.516398	30	2	1.99785	0.692609	0.499462	0.507928
	L129	0.66667	0.42265	0.57735	30	2	1.95325	0.681133	0.488034	0.496306
	L130	0.7	0.452277	0.547723	30	2	1.98194	0.688585	0.495445	0.503842
	L131	0.56667	0.341719	0.658281	30	2	1.81783	0.642169	0.449895	0.45752
	L132	0.66667	0.42265	0.57735	30	2	1.95325	0.681133	0.488034	0.496306
POP8	L1	0.56667	0.341719	0.658281	30	2	1.81783	0.642169	0.449895	0.45752
	L2	0.63333	0.39447	0.60553	30	2	1.91471	0.670706	0.477727	0.485824
	L3	0.73333	0.483602	0.516398	30	2	1.99785	0.692609	0.499462	0.507928
	L4	0.56667	0.341719	0.658281	30	2	1.81783	0.642169	0.449895	0.45752
	L5	0.66667	0.42265	0.57735	30	2	1.95325	0.681133	0.488034	0.496306
	L6	0.63333	0.39447	0.60553	30	2	1.91471	0.670706	0.477727	0.485824
	L7	0.6	0.367544	0.632456	30	2	1.86885	0.657636	0.464911	0.472791
	L8	0.73333	0.483602	0.516398	30	2	1.99785	0.692609	0.499462	0.507928
	L9	0.6	0.367544	0.632456	30	2	1.86885	0.657636	0.464911	0.472791
	L10	0.6	0.367544	0.632456	30	2	1.86885	0.657636	0.464911	0.472791
	L11	0.4	0.225403	0.774597	30	2	1.53655	0.533662	0.349193	0.355112
	L12	0.43333	0.247227	0.752773	30	2	1.59289	0.559269	0.372212	0.378521
	L13	0.36667	0.204178	0.795822	30	2	1.48143	0.50614	0.324978	0.330486
	L14	0.46667	0.269703	0.730297	30	2	1.64997	0.582963	0.393927	0.400604
	L15	0.53333	0.31687	0.68313	30	2	1.76344	0.624488	0.432927	0.440265
	L16	0.8	0.552786	0.447214	30	2	1.97795	0.687564	0.494427	0.502807
	L17	0.53333	0.31687	0.68313	30	2	1.76344	0.624488	0.432927	0.440265
	L18	0.73333	0.483602	0.516398	30	2	1.99785	0.692609	0.499462	0.507928
	L19	0.66667	0.42265	0.57735	30	2	1.95325	0.681133	0.488034	0.496306
	L20	0.66667	0.42265	0.57735	30	2	1.95325	0.681133	0.488034	0.496306
	L21	0.56667	0.341719	0.658281	30	2	1.81783	0.642169	0.449895	0.45752
	L22	0.46667	0.269703	0.730297	30	2	1.64997	0.582963	0.393927	0.400604
	L23	0.6	0.367544	0.632456	30	2	1.86885	0.657636	0.464911	0.472791
	L24	0.53333	0.31687	0.68313	30	2	1.76344	0.624488	0.432927	0.440265
	L25	0.53333	0.31687	0.68313	30	2	1.76344	0.624488	0.432927	0.440265
	L26	0.76667	0.516954	0.483046	30	2	1.9977	0.692572	0.499425	0.50789
	L27	0.16667	0.0871291	0.912871	30	2	1.18917	0.295845	0.159075	0.161771
	L28	0.83333	0.591752	0.408248	30	2	1.93485	0.676215	0.483163	0.491352
	L29	0.86667	0.634852	0.365148	30	2	1.86438	0.656323	0.46363	0.471488
	L30	0.36667	0.204178	0.795822	30	2	1.48143	0.50614	0.324978	0.330486
	L31	1	1	0	30	1	1	0	0	0
	L32	0.83333	0.591752	0.408248	30	2	1.93485	0.676215	0.483163	0.491352
	L33	0.86667	0.634852	0.365148	30	2	1.86438	0.656323	0.46363	0.471488
	L34	0.86667	0.634852	0.365148	30	2	1.86438	0.656323	0.46363	0.471488
	L35	1	1	0	30	1	1	0	0	0
	L36	0.63333	0.39447	0.60553	30	2	1.91471	0.670706	0.477727	0.485824
	L37	0.6	0.367544	0.632456	30	2	1.86885	0.657636	0.464911	0.472791
	L38	0.66667	0.42265	0.57735	30	2	1.95325	0.681133	0.488034	0.496306
	L39	0.8	0.552786	0.447214	30	2	1.97795	0.687564	0.494427	0.502807
	L40	0.6	0.367544	0.632456	30	2	1.86885	0.657636	0.464911	0.472791
	L41	0.4	0.225403	0.774597	30	2	1.53655	0.533662	0.349193	0.355112
	L42	0.7	0.452277	0.547723	30	2	1.98194	0.688585	0.495445	0.503842
	L43	0.83333	0.591752	0.408248	30	2	1.93485	0.676215	0.483163	0.491352
	L44	0.56667	0.341719	0.658281	30	2	1.81783	0.642169	0.449895	0.45752
	L45	0.6	0.367544	0.632456	30	2	1.86885	0.657636	0.464911	0.472791
	L46	0.46667	0.269703	0.730297	30	2	1.64997	0.582963	0.393927	0.400604
	L47	0.5	0.292893	0.707107	30	2	1.70711	0.604722	0.414214	0.421234
	L48	0.6	0.367544	0.632456	30	2	1.86885	0.657636	0.464911	0.472791
	L49	0.56667	0.341719	0.658281	30	2	1.81783	0.642169	0.449895	0.45752
	L50	0.36667	0.204178	0.795822	30	2	1.48143	0.50614	0.324978	0.330486
	L51	0.26667	0.143651	0.856349	30	2	1.32631	0.411536	0.246031	0.250201
	L52	0.96667	0.817426	0.182574	30	2	1.42548	0.475274	0.298482	0.303541
	L53	0.56667	0.341719	0.658281	30	2	1.81783	0.642169	0.449895	0.45752
	L54	0.46667	0.269703	0.730297	30	2	1.64997	0.582963	0.393927	0.400604
	L55	0.46667	0.269703	0.730297	30	2	1.64997	0.582963	0.393927	0.400604
	L56	0.46667	0.269703	0.730297	30	2	1.64997	0.582963	0.393927	0.400604
	L57	0.1	0.0513167	0.948683	30	2	1.10787	0.202374	0.0973666	0.0990169
	L58	0.5	0.292893	0.707107	30	2	1.70711	0.604722	0.414214	0.421234
	L59	0.3	0.16334	0.83666	30	2	1.37612	0.445167	0.27332	0.277953
	L60	0.4	0.225403	0.774597	30	2	1.53655	0.533662	0.349193	0.355112
	L61	0.63333	0.39447	0.60553	30	2	1.91471	0.670706	0.477727	0.485824
	L62	0.6	0.367544	0.632456	30	2	1.86885	0.657636	0.464911	0.472791
	L63	0.66667	0.42265	0.57735	30	2	1.95325	0.681133	0.488034	0.496306
	L64	0.3	0.16334	0.83666	30	2	1.37612	0.445167	0.27332	0.277953
	L65	0.66667	0.42265	0.57735	30	2	1.95325	0.681133	0.488034	0.496306
	L66	1	1	0	30	1	1	0	0	0
	L67	0.6	0.367544	0.632456	30	2	1.86885	0.657636	0.464911	0.472791
	L68	0.56667	0.341719	0.658281	30	2	1.81783	0.642169	0.449895	0.45752
	L69	0.86667	0.634852	0.365148	30	2	1.86438	0.656323	0.46363	0.471488
	L70	0.8	0.552786	0.447214	30	2	1.97795	0.687564	0.494427	0.502807
	L71	1	1	0	30	1	1	0	0	0
	L72	0.63333	0.39447	0.60553	30	2	1.91471	0.670706	0.477727	0.485824
	L73	0.66667	0.42265	0.57735	30	2	1.95325	0.681133	0.488034	0.496306
	L74	0.86667	0.634852	0.365148	30	2	1.86438	0.656323	0.46363	0.471488
	L75	0.86667	0.634852	0.365148	30	2	1.86438	0.656323	0.46363	0.471488
	L76	0.6	0.367544	0.632456	30	2	1.86885	0.657636	0.464911	0.472791
	L77	0.76667	0.516954	0.483046	30	2	1.9977	0.692572	0.499425	0.50789
	L78	0.76667	0.516954	0.483046	30	2	1.9977	0.692572	0.499425	0.50789
	L79	0.8	0.552786	0.447214	30	2	1.97795	0.687564	0.494427	0.502807
	L80	0.7	0.452277	0.547723	30	2	1.98194	0.688585	0.495445	0.503842
	L81	0.56667	0.341719	0.658281	30	2	1.81783	0.642169	0.449895	0.45752
	L82	0.76667	0.516954	0.483046	30	2	1.9977	0.692572	0.499425	0.50789
	L83	0.66667	0.42265	0.57735	30	2	1.95325	0.681133	0.488034	0.496306
	L84	0.6	0.367544	0.632456	30	2	1.86885	0.657636	0.464911	0.472791
	L85	0.73333	0.483602	0.516398	30	2	1.99785	0.692609	0.499462	0.507928
	L86	0.56667	0.341719	0.658281	30	2	1.81783	0.642169	0.449895	0.45752
	L87	0.53333	0.31687	0.68313	30	2	1.76344	0.624488	0.432927	0.440265
	L88	0.93333	0.741801	0.258199	30	2	1.62091	0.571165	0.383064	0.389557
	L89	0.23333	0.124405	0.875595	30	2	1.27854	0.375611	0.217857	0.221549
	L90	1	1	0	30	1	1	0	0	0
	L91	0.63333	0.39447	0.60553	30	2	1.91471	0.670706	0.477727	0.485824
	L92	0.83333	0.591752	0.408248	30	2	1.93485	0.676215	0.483163	0.491352
	L93	0.53333	0.31687	0.68313	30	2	1.76344	0.624488	0.432927	0.440265
	L94	0.5	0.292893	0.707107	30	2	1.70711	0.604722	0.414214	0.421234
	L95	0.33333	0.183503	0.816497	30	2	1.42788	0.476665	0.29966	0.304739
	L96	0.23333	0.124405	0.875595	30	2	1.27854	0.375611	0.217857	0.221549
	L97	0.23333	0.124405	0.875595	30	2	1.27854	0.375611	0.217857	0.221549
	L98	0.33333	0.183503	0.816497	30	2	1.42788	0.476665	0.29966	0.304739
	L99	0.23333	0.124405	0.875595	30	2	1.27854	0.375611	0.217857	0.221549
	L100	1	1	0	30	1	1	0	0	0
	L101	0.86667	0.634852	0.365148	30	2	1.86438	0.656323	0.46363	0.471488
	L102	0.56667	0.341719	0.658281	30	2	1.81783	0.642169	0.449895	0.45752
	L103	0.7	0.452277	0.547723	30	2	1.98194	0.688585	0.495445	0.503842
	L104	0.5	0.292893	0.707107	30	2	1.70711	0.604722	0.414214	0.421234
	L105	0.23333	0.124405	0.875595	30	2	1.27854	0.375611	0.217857	0.221549
	L106	0.66667	0.42265	0.57735	30	2	1.95325	0.681133	0.488034	0.496306
	L107	0.53333	0.31687	0.68313	30	2	1.76344	0.624488	0.432927	0.440265
	L108	0.66667	0.42265	0.57735	30	2	1.95325	0.681133	0.488034	0.496306
	L109	0.8	0.552786	0.447214	30	2	1.97795	0.687564	0.494427	0.502807
	L110	0.8	0.552786	0.447214	30	2	1.97795	0.687564	0.494427	0.502807
	L111	0.5	0.292893	0.707107	30	2	1.70711	0.604722	0.414214	0.421234
	L112	0.86667	0.634852	0.365148	30	2	1.86438	0.656323	0.46363	0.471488
	L113	0.83333	0.591752	0.408248	30	2	1.93485	0.676215	0.483163	0.491352
	L114	0.43333	0.247227	0.752773	30	2	1.59289	0.559269	0.372212	0.378521
	L115	0.4	0.225403	0.774597	30	2	1.53655	0.533662	0.349193	0.355112
	L116	0.86667	0.634852	0.365148	30	2	1.86438	0.656323	0.46363	0.471488
	L117	0.7	0.452277	0.547723	30	2	1.98194	0.688585	0.495445	0.503842
	L118	0.46667	0.269703	0.730297	30	2	1.64997	0.582963	0.393927	0.400604
	L119	0.93333	0.741801	0.258199	30	2	1.62091	0.571165	0.383064	0.389557
	L120	0.9	0.683772	0.316228	30	2	1.76198	0.623993	0.432456	0.439785
	L121	0.53333	0.31687	0.68313	30	2	1.76344	0.624488	0.432927	0.440265
	L122	0.6	0.367544	0.632456	30	2	1.86885	0.657636	0.464911	0.472791
	L123	0.56667	0.341719	0.658281	30	2	1.81783	0.642169	0.449895	0.45752
	L124	0.23333	0.124405	0.875595	30	2	1.27854	0.375611	0.217857	0.221549
	L125	0.56667	0.341719	0.658281	30	2	1.81783	0.642169	0.449895	0.45752
	L126	0.56667	0.341719	0.658281	30	2	1.81783	0.642169	0.449895	0.45752
	L127	0.63333	0.39447	0.60553	30	2	1.91471	0.670706	0.477727	0.485824
	L128	0.73333	0.483602	0.516398	30	2	1.99785	0.692609	0.499462	0.507928
	L129	0.53333	0.31687	0.68313	30	2	1.76344	0.624488	0.432927	0.440265
	L130	0.4	0.225403	0.774597	30	2	1.53655	0.533662	0.349193	0.355112
	L131	0.86667	0.634852	0.365148	30	2	1.86438	0.656323	0.46363	0.471488
	L132	0.93333	0.741801	0.258199	30	2	1.62091	0.571165	0.383064	0.389557
POP9	L1	0.53333	0.31687	0.68313	30	2	1.76344	0.624488	0.432927	0.440265
	L2	0.63333	0.39447	0.60553	30	2	1.91471	0.670706	0.477727	0.485824
	L3	0.7	0.452277	0.547723	30	2	1.98194	0.688585	0.495445	0.503842
	L4	0.53333	0.31687	0.68313	30	2	1.76344	0.624488	0.432927	0.440265
	L5	0.56667	0.341719	0.658281	30	2	1.81783	0.642169	0.449895	0.45752
	L6	0.63333	0.39447	0.60553	30	2	1.91471	0.670706	0.477727	0.485824
	L7	0.56667	0.341719	0.658281	30	2	1.81783	0.642169	0.449895	0.45752
	L8	0.73333	0.483602	0.516398	30	2	1.99785	0.692609	0.499462	0.507928
	L9	0.6	0.367544	0.632456	30	2	1.86885	0.657636	0.464911	0.472791
	L10	0.56667	0.341719	0.658281	30	2	1.81783	0.642169	0.449895	0.45752
	L11	0.73333	0.483602	0.516398	30	2	1.99785	0.692609	0.499462	0.507928
	L12	0.43333	0.247227	0.752773	30	2	1.59289	0.559269	0.372212	0.378521
	L13	0.76667	0.516954	0.483046	30	2	1.9977	0.692572	0.499425	0.50789
	L14	0.56667	0.341719	0.658281	30	2	1.81783	0.642169	0.449895	0.45752
	L15	0.63333	0.39447	0.60553	30	2	1.91471	0.670706	0.477727	0.485824
	L16	0.43333	0.247227	0.752773	30	2	1.59289	0.559269	0.372212	0.378521
	L17	0.4	0.225403	0.774597	30	2	1.53655	0.533662	0.349193	0.355112
	L18	0.7	0.452277	0.547723	30	2	1.98194	0.688585	0.495445	0.503842
	L19	0.73333	0.483602	0.516398	30	2	1.99785	0.692609	0.499462	0.507928
	L20	0.5	0.292893	0.707107	30	2	1.70711	0.604722	0.414214	0.421234
	L21	0.7	0.452277	0.547723	30	2	1.98194	0.688585	0.495445	0.503842
	L22	0.46667	0.269703	0.730297	30	2	1.64997	0.582963	0.393927	0.400604
	L23	0.36667	0.204178	0.795822	30	2	1.48143	0.50614	0.324978	0.330486
	L24	0.36667	0.204178	0.795822	30	2	1.48143	0.50614	0.324978	0.330486
	L25	0.46667	0.269703	0.730297	30	2	1.64997	0.582963	0.393927	0.400604
	L26	0.43333	0.247227	0.752773	30	2	1.59289	0.559269	0.372212	0.378521
	L27	0.5	0.292893	0.707107	30	2	1.70711	0.604722	0.414214	0.421234
	L28	0.4	0.225403	0.774597	30	2	1.53655	0.533662	0.349193	0.355112
	L29	0.33333	0.183503	0.816497	30	2	1.42788	0.476665	0.29966	0.304739
	L30	0.43333	0.247227	0.752773	30	2	1.59289	0.559269	0.372212	0.378521
	L31	1	1	0	30	1	1	0	0	0
	L32	0.56667	0.341719	0.658281	30	2	1.81783	0.642169	0.449895	0.45752
	L33	0.26667	0.143651	0.856349	30	2	1.32631	0.411536	0.246031	0.250201
	L34	0.36667	0.204178	0.795822	30	2	1.48143	0.50614	0.324978	0.330486
	L35	1	1	0	30	1	1	0	0	0
	L36	0.46667	0.269703	0.730297	30	2	1.64997	0.582963	0.393927	0.400604
	L37	0.26667	0.143651	0.856349	30	2	1.32631	0.411536	0.246031	0.250201
	L38	0.3	0.16334	0.83666	30	2	1.37612	0.445167	0.27332	0.277953
	L39	0.3	0.16334	0.83666	30	2	1.37612	0.445167	0.27332	0.277953
	L40	0.36667	0.204178	0.795822	30	2	1.48143	0.50614	0.324978	0.330486
	L41	0.36667	0.204178	0.795822	30	2	1.48143	0.50614	0.324978	0.330486
	L42	0.5	0.292893	0.707107	30	2	1.70711	0.604722	0.414214	0.421234
	L43	0.66667	0.42265	0.57735	30	2	1.95325	0.681133	0.488034	0.496306
	L44	0.36667	0.204178	0.795822	30	2	1.48143	0.50614	0.324978	0.330486
	L45	0.4	0.225403	0.774597	30	2	1.53655	0.533662	0.349193	0.355112
	L46	0.36667	0.204178	0.795822	30	2	1.48143	0.50614	0.324978	0.330486
	L47	0.56667	0.341719	0.658281	30	2	1.81783	0.642169	0.449895	0.45752
	L48	0.66667	0.42265	0.57735	30	2	1.95325	0.681133	0.488034	0.496306
	L49	0.83333	0.591752	0.408248	30	2	1.93485	0.676215	0.483163	0.491352
	L50	0.76667	0.516954	0.483046	30	2	1.9977	0.692572	0.499425	0.50789
	L51	0.76667	0.516954	0.483046	30	2	1.9977	0.692572	0.499425	0.50789
	L52	0.63333	0.39447	0.60553	30	2	1.91471	0.670706	0.477727	0.485824
	L53	0.43333	0.247227	0.752773	30	2	1.59289	0.559269	0.372212	0.378521
	L54	0.36667	0.204178	0.795822	30	2	1.48143	0.50614	0.324978	0.330486
	L55	0.43333	0.247227	0.752773	30	2	1.59289	0.559269	0.372212	0.378521
	L56	0.46667	0.269703	0.730297	30	2	1.64997	0.582963	0.393927	0.400604
	L57	0.63333	0.39447	0.60553	30	2	1.91471	0.670706	0.477727	0.485824
	L58	0.3	0.16334	0.83666	30	2	1.37612	0.445167	0.27332	0.277953
	L59	0.46667	0.269703	0.730297	30	2	1.64997	0.582963	0.393927	0.400604
	L60	0.46667	0.269703	0.730297	30	2	1.64997	0.582963	0.393927	0.400604
	L61	0.66667	0.42265	0.57735	30	2	1.95325	0.681133	0.488034	0.496306
	L62	0.56667	0.341719	0.658281	30	2	1.81783	0.642169	0.449895	0.45752
	L63	0.4	0.225403	0.774597	30	2	1.53655	0.533662	0.349193	0.355112
	L64	0.56667	0.341719	0.658281	30	2	1.81783	0.642169	0.449895	0.45752
	L65	0.63333	0.39447	0.60553	30	2	1.91471	0.670706	0.477727	0.485824
	L66	1	1	0	30	1	1	0	0	0
	L67	0.7	0.452277	0.547723	30	2	1.98194	0.688585	0.495445	0.503842
	L68	0.66667	0.42265	0.57735	30	2	1.95325	0.681133	0.488034	0.496306
	L69	0.76667	0.516954	0.483046	30	2	1.9977	0.692572	0.499425	0.50789
	L70	0.93333	0.741801	0.258199	30	2	1.62091	0.571165	0.383064	0.389557
	L71	1	1	0	30	1	1	0	0	0
	L72	0.7	0.452277	0.547723	30	2	1.98194	0.688585	0.495445	0.503842
	L73	0.73333	0.483602	0.516398	30	2	1.99785	0.692609	0.499462	0.507928
	L74	0.8	0.552786	0.447214	30	2	1.97795	0.687564	0.494427	0.502807
	L75	0.66667	0.42265	0.57735	30	2	1.95325	0.681133	0.488034	0.496306
	L76	0.8	0.552786	0.447214	30	2	1.97795	0.687564	0.494427	0.502807
	L77	0.8	0.552786	0.447214	30	2	1.97795	0.687564	0.494427	0.502807
	L78	0.53333	0.31687	0.68313	30	2	1.76344	0.624488	0.432927	0.440265
	L79	0.53333	0.31687	0.68313	30	2	1.76344	0.624488	0.432927	0.440265
	L80	0.53333	0.31687	0.68313	30	2	1.76344	0.624488	0.432927	0.440265
	L81	0.53333	0.31687	0.68313	30	2	1.76344	0.624488	0.432927	0.440265
	L82	0.46667	0.269703	0.730297	30	2	1.64997	0.582963	0.393927	0.400604
	L83	0.33333	0.183503	0.816497	30	2	1.42788	0.476665	0.29966	0.304739
	L84	0.23333	0.124405	0.875595	30	2	1.27854	0.375611	0.217857	0.221549
	L85	0.86667	0.634852	0.365148	30	2	1.86438	0.656323	0.46363	0.471488
	L86	0.7	0.452277	0.547723	30	2	1.98194	0.688585	0.495445	0.503842
	L87	0.6	0.367544	0.632456	30	2	1.86885	0.657636	0.464911	0.472791
	L88	0.73333	0.483602	0.516398	30	2	1.99785	0.692609	0.499462	0.507928
	L89	0.66667	0.42265	0.57735	30	2	1.95325	0.681133	0.488034	0.496306
	L90	1	1	0	30	1	1	0	0	0
	L91	0.56667	0.341719	0.658281	30	2	1.81783	0.642169	0.449895	0.45752
	L92	0.36667	0.204178	0.795822	30	2	1.48143	0.50614	0.324978	0.330486
	L93	0.5	0.292893	0.707107	30	2	1.70711	0.604722	0.414214	0.421234
	L94	0.53333	0.31687	0.68313	30	2	1.76344	0.624488	0.432927	0.440265
	L95	0.53333	0.31687	0.68313	30	2	1.76344	0.624488	0.432927	0.440265
	L96	0.3	0.16334	0.83666	30	2	1.37612	0.445167	0.27332	0.277953
	L97	0.16667	0.0871291	0.912871	30	2	1.18917	0.295845	0.159075	0.161771
	L98	0.5	0.292893	0.707107	30	2	1.70711	0.604722	0.414214	0.421234
	L99	0.1	0.0513167	0.948683	30	2	1.10787	0.202374	0.0973666	0.0990169
	L100	1	1	0	30	1	1	0	0	0
	L101	0.8	0.552786	0.447214	30	2	1.97795	0.687564	0.494427	0.502807
	L102	0.5	0.292893	0.707107	30	2	1.70711	0.604722	0.414214	0.421234
	L103	0.46667	0.269703	0.730297	30	2	1.64997	0.582963	0.393927	0.400604
	L104	0.3	0.16334	0.83666	30	2	1.37612	0.445167	0.27332	0.277953
	L105	0.56667	0.341719	0.658281	30	2	1.81783	0.642169	0.449895	0.45752
	L106	0.36667	0.204178	0.795822	30	2	1.48143	0.50614	0.324978	0.330486
	L107	0.66667	0.42265	0.57735	30	2	1.95325	0.681133	0.488034	0.496306
	L108	0.93333	0.741801	0.258199	30	2	1.62091	0.571165	0.383064	0.389557
	L109	0.8	0.552786	0.447214	30	2	1.97795	0.687564	0.494427	0.502807
	L110	0.63333	0.39447	0.60553	30	2	1.91471	0.670706	0.477727	0.485824
	L111	0.73333	0.483602	0.516398	30	2	1.99785	0.692609	0.499462	0.507928
	L112	0.53333	0.31687	0.68313	30	2	1.76344	0.624488	0.432927	0.440265
	L113	0.53333	0.31687	0.68313	30	2	1.76344	0.624488	0.432927	0.440265
	L114	0.7	0.452277	0.547723	30	2	1.98194	0.688585	0.495445	0.503842
	L115	0.66667	0.42265	0.57735	30	2	1.95325	0.681133	0.488034	0.496306
	L116	0.63333	0.39447	0.60553	30	2	1.91471	0.670706	0.477727	0.485824
	L117	0.43333	0.247227	0.752773	30	2	1.59289	0.559269	0.372212	0.378521
	L118	0.5	0.292893	0.707107	30	2	1.70711	0.604722	0.414214	0.421234
	L119	0.6	0.367544	0.632456	30	2	1.86885	0.657636	0.464911	0.472791
	L120	0.46667	0.269703	0.730297	30	2	1.64997	0.582963	0.393927	0.400604
	L121	0.76667	0.516954	0.483046	30	2	1.9977	0.692572	0.499425	0.50789
	L122	0.3	0.16334	0.83666	30	2	1.37612	0.445167	0.27332	0.277953
	L123	0.46667	0.269703	0.730297	30	2	1.64997	0.582963	0.393927	0.400604
	L124	0.26667	0.143651	0.856349	30	2	1.32631	0.411536	0.246031	0.250201
	L125	0.5	0.292893	0.707107	30	2	1.70711	0.604722	0.414214	0.421234
	L126	0.8	0.552786	0.447214	30	2	1.97795	0.687564	0.494427	0.502807
	L127	0.8	0.552786	0.447214	30	2	1.97795	0.687564	0.494427	0.502807
	L128	0.66667	0.42265	0.57735	30	2	1.95325	0.681133	0.488034	0.496306
	L129	0.63333	0.39447	0.60553	30	2	1.91471	0.670706	0.477727	0.485824
	L130	0.4	0.225403	0.774597	30	2	1.53655	0.533662	0.349193	0.355112
	L131	0.83333	0.591752	0.408248	30	2	1.93485	0.676215	0.483163	0.491352
	L132	0.66667	0.42265	0.57735	30	2	1.95325	0.681133	0.488034	0.496306
POP10	L1	0.53333	0.31687	0.68313	30	2	1.76344	0.624488	0.432927	0.440265
	L2	0.73333	0.483602	0.516398	30	2	1.99785	0.692609	0.499462	0.507928
	L3	0.56667	0.341719	0.658281	30	2	1.81783	0.642169	0.449895	0.45752
	L4	0.7	0.452277	0.547723	30	2	1.98194	0.688585	0.495445	0.503842
	L5	0.63333	0.39447	0.60553	30	2	1.91471	0.670706	0.477727	0.485824
	L6	0.6	0.367544	0.632456	30	2	1.86885	0.657636	0.464911	0.472791
	L7	0.63333	0.39447	0.60553	30	2	1.91471	0.670706	0.477727	0.485824
	L8	0.73333	0.483602	0.516398	30	2	1.99785	0.692609	0.499462	0.507928
	L9	0.7	0.452277	0.547723	30	2	1.98194	0.688585	0.495445	0.503842
	L10	0.4	0.225403	0.774597	30	2	1.53655	0.533662	0.349193	0.355112
	L11	0.53333	0.31687	0.68313	30	2	1.76344	0.624488	0.432927	0.440265
	L12	0.16667	0.0871291	0.912871	30	2	1.18917	0.295845	0.159075	0.161771
	L13	0.86667	0.634852	0.365148	30	2	1.86438	0.656323	0.46363	0.471488
	L14	0.9	0.683772	0.316228	30	2	1.76198	0.623993	0.432456	0.439785
	L15	0.36667	0.204178	0.795822	30	2	1.48143	0.50614	0.324978	0.330486
	L16	0.83333	0.591752	0.408248	30	2	1.93485	0.676215	0.483163	0.491352
	L17	0.73333	0.483602	0.516398	30	2	1.99785	0.692609	0.499462	0.507928
	L18	0.56667	0.341719	0.658281	30	2	1.81783	0.642169	0.449895	0.45752
	L19	0.5	0.292893	0.707107	30	2	1.70711	0.604722	0.414214	0.421234
	L20	0.53333	0.31687	0.68313	30	2	1.76344	0.624488	0.432927	0.440265
	L21	0.5	0.292893	0.707107	30	2	1.70711	0.604722	0.414214	0.421234
	L22	0.43333	0.247227	0.752773	30	2	1.59289	0.559269	0.372212	0.378521
	L23	0.33333	0.183503	0.816497	30	2	1.42788	0.476665	0.29966	0.304739
	L24	0.23333	0.124405	0.875595	30	2	1.27854	0.375611	0.217857	0.221549
	L25	0.93333	0.741801	0.258199	30	2	1.62091	0.571165	0.383064	0.389557
	L26	0.33333	0.183503	0.816497	30	2	1.42788	0.476665	0.29966	0.304739
	L27	0.2	0.105573	0.894427	30	2	1.23282	0.337158	0.188854	0.192055
	L28	0.2	0.105573	0.894427	30	2	1.23282	0.337158	0.188854	0.192055
	L29	0.33333	0.183503	0.816497	30	2	1.42788	0.476665	0.29966	0.304739
	L30	0.63333	0.39447	0.60553	30	2	1.91471	0.670706	0.477727	0.485824
	L31	1	1	0	30	1	1	0	0	0
	L32	0.53333	0.31687	0.68313	30	2	1.76344	0.624488	0.432927	0.440265
	L33	0.2	0.105573	0.894427	30	2	1.23282	0.337158	0.188854	0.192055
	L34	0.83333	0.591752	0.408248	30	2	1.93485	0.676215	0.483163	0.491352
	L35	1	1	0	30	1	1	0	0	0
	L36	0.86667	0.634852	0.365148	30	2	1.86438	0.656323	0.46363	0.471488
	L37	0.83333	0.591752	0.408248	30	2	1.93485	0.676215	0.483163	0.491352
	L38	0.83333	0.591752	0.408248	30	2	1.93485	0.676215	0.483163	0.491352
	L39	0.46667	0.269703	0.730297	30	2	1.64997	0.582963	0.393927	0.400604
	L40	0.56667	0.341719	0.658281	30	2	1.81783	0.642169	0.449895	0.45752
	L41	0.56667	0.341719	0.658281	30	2	1.81783	0.642169	0.449895	0.45752
	L42	0.4	0.225403	0.774597	30	2	1.53655	0.533662	0.349193	0.355112
	L43	0.5	0.292893	0.707107	30	2	1.70711	0.604722	0.414214	0.421234
	L44	0.36667	0.204178	0.795822	30	2	1.48143	0.50614	0.324978	0.330486
	L45	0.2	0.105573	0.894427	30	2	1.23282	0.337158	0.188854	0.192055
	L46	0.5	0.292893	0.707107	30	2	1.70711	0.604722	0.414214	0.421234
	L47	0.03333	0.0168079	0.983192	30	2	1.03418	0.0853414	0.0330508	0.033611
	L48	0.33333	0.183503	0.816497	30	2	1.42788	0.476665	0.29966	0.304739
	L49	0.7	0.452277	0.547723	30	2	1.98194	0.688585	0.495445	0.503842
	L50	0.16667	0.0871291	0.912871	30	2	1.18917	0.295845	0.159075	0.161771
	L51	0.3	0.16334	0.83666	30	2	1.37612	0.445167	0.27332	0.277953
	L52	0.33333	0.183503	0.816497	30	2	1.42788	0.476665	0.29966	0.304739
	L53	0.16667	0.0871291	0.912871	30	2	1.18917	0.295845	0.159075	0.161771
	L54	0.5	0.292893	0.707107	30	2	1.70711	0.604722	0.414214	0.421234
	L55	0.4	0.225403	0.774597	30	2	1.53655	0.533662	0.349193	0.355112
	L56	0.33333	0.183503	0.816497	30	2	1.42788	0.476665	0.29966	0.304739
	L57	0.7	0.452277	0.547723	30	2	1.98194	0.688585	0.495445	0.503842
	L58	0.4	0.225403	0.774597	30	2	1.53655	0.533662	0.349193	0.355112
	L59	0.53333	0.31687	0.68313	30	2	1.76344	0.624488	0.432927	0.440265
	L60	0.2	0.105573	0.894427	30	2	1.23282	0.337158	0.188854	0.192055
	L61	0.7	0.452277	0.547723	30	2	1.98194	0.688585	0.495445	0.503842
	L62	0.73333	0.483602	0.516398	30	2	1.99785	0.692609	0.499462	0.507928
	L63	0.5	0.292893	0.707107	30	2	1.70711	0.604722	0.414214	0.421234
	L64	0.56667	0.341719	0.658281	30	2	1.81783	0.642169	0.449895	0.45752
	L65	0.56667	0.341719	0.658281	30	2	1.81783	0.642169	0.449895	0.45752
	L66	1	1	0	30	1	1	0	0	0
	L67	0.46667	0.269703	0.730297	30	2	1.64997	0.582963	0.393927	0.400604
	L68	0.33333	0.183503	0.816497	30	2	1.42788	0.476665	0.29966	0.304739
	L69	0.2	0.105573	0.894427	30	2	1.23282	0.337158	0.188854	0.192055
	L70	0.9	0.683772	0.316228	30	2	1.76198	0.623993	0.432456	0.439785
	L71	1	1	0	30	1	1	0	0	0
	L72	0.43333	0.247227	0.752773	30	2	1.59289	0.559269	0.372212	0.378521
	L73	0.4	0.225403	0.774597	30	2	1.53655	0.533662	0.349193	0.355112
	L74	0.36667	0.204178	0.795822	30	2	1.48143	0.50614	0.324978	0.330486
	L75	0.5	0.292893	0.707107	30	2	1.70711	0.604722	0.414214	0.421234
	L76	0.56667	0.341719	0.658281	30	2	1.81783	0.642169	0.449895	0.45752
	L77	0.93333	0.741801	0.258199	30	2	1.62091	0.571165	0.383064	0.389557
	L78	0.86667	0.634852	0.365148	30	2	1.86438	0.656323	0.46363	0.471488
	L79	0.8	0.552786	0.447214	30	2	1.97795	0.687564	0.494427	0.502807
	L80	0.5	0.292893	0.707107	30	2	1.70711	0.604722	0.414214	0.421234
	L81	0.7	0.452277	0.547723	30	2	1.98194	0.688585	0.495445	0.503842
	L82	0.6	0.367544	0.632456	30	2	1.86885	0.657636	0.464911	0.472791
	L83	0.5	0.292893	0.707107	30	2	1.70711	0.604722	0.414214	0.421234
	L84	0.93333	0.741801	0.258199	30	2	1.62091	0.571165	0.383064	0.389557
	L85	0.93333	0.741801	0.258199	30	2	1.62091	0.571165	0.383064	0.389557
	L86	0.93333	0.741801	0.258199	30	2	1.62091	0.571165	0.383064	0.389557
	L87	0.76667	0.516954	0.483046	30	2	1.9977	0.692572	0.499425	0.50789
	L88	0.5	0.292893	0.707107	30	2	1.70711	0.604722	0.414214	0.421234
	L89	0.33333	0.183503	0.816497	30	2	1.42788	0.476665	0.29966	0.304739
	L90	1	1	0	30	1	1	0	0	0
	L91	0.5	0.292893	0.707107	30	2	1.70711	0.604722	0.414214	0.421234
	L92	0.06667	0.0339082	0.966092	30	2	1.07011	0.148075	0.0655169	0.0666274
	L93	0.36667	0.204178	0.795822	30	2	1.48143	0.50614	0.324978	0.330486
	L94	0.73333	0.483602	0.516398	30	2	1.99785	0.692609	0.499462	0.507928
	L95	0.86667	0.634852	0.365148	30	2	1.86438	0.656323	0.46363	0.471488
	L96	0.8	0.552786	0.447214	30	2	1.97795	0.687564	0.494427	0.502807
	L97	0.33333	0.183503	0.816497	30	2	1.42788	0.476665	0.29966	0.304739
	L98	0.6	0.367544	0.632456	30	2	1.86885	0.657636	0.464911	0.472791
	L99	0.26667	0.143651	0.856349	30	2	1.32631	0.411536	0.246031	0.250201
	L100	1	1	0	30	1	1	0	0	0
	L101	0.5	0.292893	0.707107	30	2	1.70711	0.604722	0.414214	0.421234
	L102	0.3	0.16334	0.83666	30	2	1.37612	0.445167	0.27332	0.277953
	L103	0.43333	0.247227	0.752773	30	2	1.59289	0.559269	0.372212	0.378521
	L104	0.53333	0.31687	0.68313	30	2	1.76344	0.624488	0.432927	0.440265
	L105	0.46667	0.269703	0.730297	30	2	1.64997	0.582963	0.393927	0.400604
	L106	0.46667	0.269703	0.730297	30	2	1.64997	0.582963	0.393927	0.400604
	L107	0.53333	0.31687	0.68313	30	2	1.76344	0.624488	0.432927	0.440265
	L108	0.53333	0.31687	0.68313	30	2	1.76344	0.624488	0.432927	0.440265
	L109	0.36667	0.204178	0.795822	30	2	1.48143	0.50614	0.324978	0.330486
	L110	0.46667	0.269703	0.730297	30	2	1.64997	0.582963	0.393927	0.400604
	L111	0.66667	0.42265	0.57735	30	2	1.95325	0.681133	0.488034	0.496306
	L112	0.3	0.16334	0.83666	30	2	1.37612	0.445167	0.27332	0.277953
	L113	0.26667	0.143651	0.856349	30	2	1.32631	0.411536	0.246031	0.250201
	L114	0.53333	0.31687	0.68313	30	2	1.76344	0.624488	0.432927	0.440265
	L115	0.66667	0.42265	0.57735	30	2	1.95325	0.681133	0.488034	0.496306
	L116	0.66667	0.42265	0.57735	30	2	1.95325	0.681133	0.488034	0.496306
	L117	0.6	0.367544	0.632456	30	2	1.86885	0.657636	0.464911	0.472791
	L118	0.56667	0.341719	0.658281	30	2	1.81783	0.642169	0.449895	0.45752
	L119	0.46667	0.269703	0.730297	30	2	1.64997	0.582963	0.393927	0.400604
	L120	0.26667	0.143651	0.856349	30	2	1.32631	0.411536	0.246031	0.250201
	L121	0.4	0.225403	0.774597	30	2	1.53655	0.533662	0.349193	0.355112
	L122	0.5	0.292893	0.707107	30	2	1.70711	0.604722	0.414214	0.421234
	L123	0.8	0.552786	0.447214	30	2	1.97795	0.687564	0.494427	0.502807
	L124	0.53333	0.31687	0.68313	30	2	1.76344	0.624488	0.432927	0.440265
	L125	0.63333	0.39447	0.60553	30	2	1.91471	0.670706	0.477727	0.485824
	L126	0.53333	0.31687	0.68313	30	2	1.76344	0.624488	0.432927	0.440265
	L127	0.53333	0.31687	0.68313	30	2	1.76344	0.624488	0.432927	0.440265
	L128	0.66667	0.42265	0.57735	30	2	1.95325	0.681133	0.488034	0.496306
	L129	0.56667	0.341719	0.658281	30	2	1.81783	0.642169	0.449895	0.45752
	L130	0.43333	0.247227	0.752773	30	2	1.59289	0.559269	0.372212	0.378521
	L131	0.23333	0.124405	0.875595	30	2	1.27854	0.375611	0.217857	0.221549
	L132	0.36667	0.204178	0.795822	30	2	1.48143	0.50614	0.324978	0.330486
POP11	L1	0.65	0.408392	0.591608	20	2	1.93504	0.676268	0.483216	0.495606
	L2	0.65	0.408392	0.591608	20	2	1.93504	0.676268	0.483216	0.495606
	L3	0.6	0.367544	0.632456	20	2	1.86885	0.657636	0.464911	0.476832
	L4	0.45	0.25838	0.74162	20	2	1.62138	0.571356	0.38324	0.393066
	L5	0.7	0.452277	0.547723	20	2	1.98194	0.688585	0.495445	0.508149
	L6	0.65	0.408392	0.591608	20	2	1.93504	0.676268	0.483216	0.495606
	L7	0.6	0.367544	0.632456	20	2	1.86885	0.657636	0.464911	0.476832
	L8	0.65	0.408392	0.591608	20	2	1.93504	0.676268	0.483216	0.495606
	L9	0.7	0.452277	0.547723	20	2	1.98194	0.688585	0.495445	0.508149
	L10	0.2	0.105573	0.894427	20	2	1.23282	0.337158	0.188854	0.193697
	L11	0.4	0.225403	0.774597	20	2	1.53655	0.533662	0.349193	0.358147
	L12	0.35	0.193774	0.806226	20	2	1.45444	0.49165	0.312452	0.320463
	L13	0.4	0.225403	0.774597	20	2	1.53655	0.533662	0.349193	0.358147
	L14	0.9	0.683772	0.316228	20	2	1.76198	0.623993	0.432456	0.443544
	L15	0.7	0.452277	0.547723	20	2	1.98194	0.688585	0.495445	0.508149
	L16	0.5	0.292893	0.707107	20	2	1.70711	0.604722	0.414214	0.424834
	L17	0.95	0.776393	0.223607	20	2	1.53189	0.531435	0.347214	0.356117
	L18	0.4	0.225403	0.774597	20	2	1.53655	0.533662	0.349193	0.358147
	L19	0.4	0.225403	0.774597	20	2	1.53655	0.533662	0.349193	0.358147
	L20	0.7	0.452277	0.547723	20	2	1.98194	0.688585	0.495445	0.508149
	L21	0.6	0.367544	0.632456	20	2	1.86885	0.657636	0.464911	0.476832
	L22	0.05	0.0253206	0.974679	20	2	1.05192	0.118079	0.0493589	0.0506245
	L23	0.9	0.683772	0.316228	20	2	1.76198	0.623993	0.432456	0.443544
	L24	0.1	0.0513167	0.948683	20	2	1.10787	0.202374	0.0973666	0.0998632
	L25	0.35	0.193774	0.806226	20	2	1.45444	0.49165	0.312452	0.320463
	L26	0.15	0.0780456	0.921954	20	2	1.1681	0.27397	0.143909	0.147599
	L27	0.7	0.452277	0.547723	20	2	1.98194	0.688585	0.495445	0.508149
	L28	0.6	0.367544	0.632456	20	2	1.86885	0.657636	0.464911	0.476832
	L29	0.3	0.16334	0.83666	20	2	1.37612	0.445167	0.27332	0.280328
	L30	0.7	0.452277	0.547723	20	2	1.98194	0.688585	0.495445	0.508149
	L31	1	1	0	20	1	1	0	0	0
	L32	0.6	0.367544	0.632456	20	2	1.86885	0.657636	0.464911	0.476832
	L33	0.3	0.16334	0.83666	20	2	1.37612	0.445167	0.27332	0.280328
	L34	0.6	0.367544	0.632456	20	2	1.86885	0.657636	0.464911	0.476832
	L35	1	1	0	20	1	1	0	0	0
	L36	0.65	0.408392	0.591608	20	2	1.93504	0.676268	0.483216	0.495606
	L37	0.9	0.683772	0.316228	20	2	1.76198	0.623993	0.432456	0.443544
	L38	0.8	0.552786	0.447214	20	2	1.97795	0.687564	0.494427	0.507105
	L39	0.65	0.408392	0.591608	20	2	1.93504	0.676268	0.483216	0.495606
	L40	0.9	0.683772	0.316228	20	2	1.76198	0.623993	0.432456	0.443544
	L41	0.85	0.612702	0.387298	20	2	1.9033	0.667524	0.474597	0.486766
	L42	0.7	0.452277	0.547723	20	2	1.98194	0.688585	0.495445	0.508149
	L43	0.75	0.5	0.5	20	2	2	0.693147	0.5	0.512821
	L44	0.65	0.408392	0.591608	20	2	1.93504	0.676268	0.483216	0.495606
	L45	0.55	0.32918	0.67082	20	2	1.79096	0.633596	0.441641	0.452965
	L46	0.6	0.367544	0.632456	20	2	1.86885	0.657636	0.464911	0.476832
	L47	0.2	0.105573	0.894427	20	2	1.23282	0.337158	0.188854	0.193697
	L48	0.9	0.683772	0.316228	20	2	1.76198	0.623993	0.432456	0.443544
	L49	0.9	0.683772	0.316228	20	2	1.76198	0.623993	0.432456	0.443544
	L50	0.15	0.0780456	0.921954	20	2	1.1681	0.27397	0.143909	0.147599
	L51	0.6	0.367544	0.632456	20	2	1.86885	0.657636	0.464911	0.476832
	L52	0.55	0.32918	0.67082	20	2	1.79096	0.633596	0.441641	0.452965
	L53	0.55	0.32918	0.67082	20	2	1.79096	0.633596	0.441641	0.452965
	L54	0.15	0.0780456	0.921954	20	2	1.1681	0.27397	0.143909	0.147599
	L55	0.15	0.0780456	0.921954	20	2	1.1681	0.27397	0.143909	0.147599
	L56	0.75	0.5	0.5	20	2	2	0.693147	0.5	0.512821
	L57	0.25	0.133975	0.866025	20	2	1.30217	0.393873	0.232051	0.238001
	L58	0.35	0.193774	0.806226	20	2	1.45444	0.49165	0.312452	0.320463
	L59	0.4	0.225403	0.774597	20	2	1.53655	0.533662	0.349193	0.358147
	L60	0.05	0.0253206	0.974679	20	2	1.05192	0.118079	0.0493589	0.0506245
	L61	0.45	0.25838	0.74162	20	2	1.62138	0.571356	0.38324	0.393066
	L62	0.8	0.552786	0.447214	20	2	1.97795	0.687564	0.494427	0.507105
	L63	0.45	0.25838	0.74162	20	2	1.62138	0.571356	0.38324	0.393066
	L64	0.9	0.683772	0.316228	20	2	1.76198	0.623993	0.432456	0.443544
	L65	0.85	0.612702	0.387298	20	2	1.9033	0.667524	0.474597	0.486766
	L66	1	1	0	20	1	1	0	0	0
	L67	0.6	0.367544	0.632456	20	2	1.86885	0.657636	0.464911	0.476832
	L68	0.45	0.25838	0.74162	20	2	1.62138	0.571356	0.38324	0.393066
	L69	0.55	0.32918	0.67082	20	2	1.79096	0.633596	0.441641	0.452965
	L70	0.6	0.367544	0.632456	20	2	1.86885	0.657636	0.464911	0.476832
	L71	1	1	0	20	1	1	0	0	0
	L72	0.55	0.32918	0.67082	20	2	1.79096	0.633596	0.441641	0.452965
	L73	0.65	0.408392	0.591608	20	2	1.93504	0.676268	0.483216	0.495606
	L74	0.45	0.25838	0.74162	20	2	1.62138	0.571356	0.38324	0.393066
	L75	0.75	0.5	0.5	20	2	2	0.693147	0.5	0.512821
	L76	0.55	0.32918	0.67082	20	2	1.79096	0.633596	0.441641	0.452965
	L77	0.85	0.612702	0.387298	20	2	1.9033	0.667524	0.474597	0.486766
	L78	0.65	0.408392	0.591608	20	2	1.93504	0.676268	0.483216	0.495606
	L79	0.65	0.408392	0.591608	20	2	1.93504	0.676268	0.483216	0.495606
	L80	0.7	0.452277	0.547723	20	2	1.98194	0.688585	0.495445	0.508149
	L81	0.55	0.32918	0.67082	20	2	1.79096	0.633596	0.441641	0.452965
	L82	0.4	0.225403	0.774597	20	2	1.53655	0.533662	0.349193	0.358147
	L83	0.55	0.32918	0.67082	20	2	1.79096	0.633596	0.441641	0.452965
	L84	0.15	0.0780456	0.921954	20	2	1.1681	0.27397	0.143909	0.147599
	L85	0.15	0.0780456	0.921954	20	2	1.1681	0.27397	0.143909	0.147599
	L86	0.25	0.133975	0.866025	20	2	1.30217	0.393873	0.232051	0.238001
	L87	0.75	0.5	0.5	20	2	2	0.693147	0.5	0.512821
	L88	0.8	0.552786	0.447214	20	2	1.97795	0.687564	0.494427	0.507105
	L89	0.7	0.452277	0.547723	20	2	1.98194	0.688585	0.495445	0.508149
	L90	1	1	0	20	1	1	0	0	0
	L91	0.7	0.452277	0.547723	20	2	1.98194	0.688585	0.495445	0.508149
	L92	0.65	0.408392	0.591608	20	2	1.93504	0.676268	0.483216	0.495606
	L93	0.7	0.452277	0.547723	20	2	1.98194	0.688585	0.495445	0.508149
	L94	0.55	0.32918	0.67082	20	2	1.79096	0.633596	0.441641	0.452965
	L95	0.75	0.5	0.5	20	2	2	0.693147	0.5	0.512821
	L96	0.55	0.32918	0.67082	20	2	1.79096	0.633596	0.441641	0.452965
	L97	0.25	0.133975	0.866025	20	2	1.30217	0.393873	0.232051	0.238001
	L98	0.4	0.225403	0.774597	20	2	1.53655	0.533662	0.349193	0.358147
	L99	0.35	0.193774	0.806226	20	2	1.45444	0.49165	0.312452	0.320463
	L100	1	1	0	20	1	1	0	0	0
	L101	0.2	0.105573	0.894427	20	2	1.23282	0.337158	0.188854	0.193697
	L102	0.65	0.408392	0.591608	20	2	1.93504	0.676268	0.483216	0.495606
	L103	0.65	0.408392	0.591608	20	2	1.93504	0.676268	0.483216	0.495606
	L104	0.25	0.133975	0.866025	20	2	1.30217	0.393873	0.232051	0.238001
	L105	1	1	0	20	1	1	0	0	0
	L106	0.8	0.552786	0.447214	20	2	1.97795	0.687564	0.494427	0.507105
	L107	0.5	0.292893	0.707107	20	2	1.70711	0.604722	0.414214	0.424834
	L108	0.6	0.367544	0.632456	20	2	1.86885	0.657636	0.464911	0.476832
	L109	0.25	0.133975	0.866025	20	2	1.30217	0.393873	0.232051	0.238001
	L110	0.15	0.0780456	0.921954	20	2	1.1681	0.27397	0.143909	0.147599
	L111	0.45	0.25838	0.74162	20	2	1.62138	0.571356	0.38324	0.393066
	L112	0.1	0.0513167	0.948683	20	2	1.10787	0.202374	0.0973666	0.0998632
	L113	0.65	0.408392	0.591608	20	2	1.93504	0.676268	0.483216	0.495606
	L114	0.9	0.683772	0.316228	20	2	1.76198	0.623993	0.432456	0.443544
	L115	0.45	0.25838	0.74162	20	2	1.62138	0.571356	0.38324	0.393066
	L116	0.55	0.32918	0.67082	20	2	1.79096	0.633596	0.441641	0.452965
	L117	0.65	0.408392	0.591608	20	2	1.93504	0.676268	0.483216	0.495606
	L118	0.75	0.5	0.5	20	2	2	0.693147	0.5	0.512821
	L119	0.15	0.0780456	0.921954	20	2	1.1681	0.27397	0.143909	0.147599
	L120	0.4	0.225403	0.774597	20	2	1.53655	0.533662	0.349193	0.358147
	L121	0.45	0.25838	0.74162	20	2	1.62138	0.571356	0.38324	0.393066
	L122	0.35	0.193774	0.806226	20	2	1.45444	0.49165	0.312452	0.320463
	L123	0.4	0.225403	0.774597	20	2	1.53655	0.533662	0.349193	0.358147
	L124	0.3	0.16334	0.83666	20	2	1.37612	0.445167	0.27332	0.280328
	L125	0.35	0.193774	0.806226	20	2	1.45444	0.49165	0.312452	0.320463
	L126	0.45	0.25838	0.74162	20	2	1.62138	0.571356	0.38324	0.393066
	L127	0.8	0.552786	0.447214	20	2	1.97795	0.687564	0.494427	0.507105
	L128	0.5	0.292893	0.707107	20	2	1.70711	0.604722	0.414214	0.424834
	L129	0.65	0.408392	0.591608	20	2	1.93504	0.676268	0.483216	0.495606
	L130	0.7	0.452277	0.547723	20	2	1.98194	0.688585	0.495445	0.508149
	L131	0.55	0.32918	0.67082	20	2	1.79096	0.633596	0.441641	0.452965
	L132	0.45	0.25838	0.74162	20	2	1.62138	0.571356	0.38324	0.393066
Pop11	L1	0.55	0.32918	0.67082	20	2	1.79096	0.633596	0.441641	0.452965
	L2	0.65	0.408392	0.591608	20	2	1.93504	0.676268	0.483216	0.495606
	L3	0.6	0.367544	0.632456	20	2	1.86885	0.657636	0.464911	0.476832
	L4	0.6	0.367544	0.632456	20	2	1.86885	0.657636	0.464911	0.476832
	L5	0.65	0.408392	0.591608	20	2	1.93504	0.676268	0.483216	0.495606
	L6	0.7	0.452277	0.547723	20	2	1.98194	0.688585	0.495445	0.508149
	L7	0.45	0.25838	0.74162	20	2	1.62138	0.571356	0.38324	0.393066
	L8	0.75	0.5	0.5	20	2	2	0.693147	0.5	0.512821
	L9	0.6	0.367544	0.632456	20	2	1.86885	0.657636	0.464911	0.476832
	L10	0.4	0.225403	0.774597	20	2	1.53655	0.533662	0.349193	0.358147
	L11	0.2	0.105573	0.894427	20	2	1.23282	0.337158	0.188854	0.193697
	L12	0.6	0.367544	0.632456	20	2	1.86885	0.657636	0.464911	0.476832
	L13	0.75	0.5	0.5	20	2	2	0.693147	0.5	0.512821
	L14	0.4	0.225403	0.774597	20	2	1.53655	0.533662	0.349193	0.358147
	L15	0.5	0.292893	0.707107	20	2	1.70711	0.604722	0.414214	0.424834
	L16	0.5	0.292893	0.707107	20	2	1.70711	0.604722	0.414214	0.424834
	L17	0.65	0.408392	0.591608	20	2	1.93504	0.676268	0.483216	0.495606
	L18	0.55	0.32918	0.67082	20	2	1.79096	0.633596	0.441641	0.452965
	L19	0.45	0.25838	0.74162	20	2	1.62138	0.571356	0.38324	0.393066
	L20	0.3	0.16334	0.83666	20	2	1.37612	0.445167	0.27332	0.280328
	L21	0.45	0.25838	0.74162	20	2	1.62138	0.571356	0.38324	0.393066
	L22	0.1	0.0513167	0.948683	20	2	1.10787	0.202374	0.0973666	0.0998632
	L23	0.2	0.105573	0.894427	20	2	1.23282	0.337158	0.188854	0.193697
	L24	0.5	0.292893	0.707107	20	2	1.70711	0.604722	0.414214	0.424834
	L25	0.35	0.193774	0.806226	20	2	1.45444	0.49165	0.312452	0.320463
	L26	0.45	0.25838	0.74162	20	2	1.62138	0.571356	0.38324	0.393066
	L27	0.05	0.0253206	0.974679	20	2	1.05192	0.118079	0.0493589	0.0506245
	L28	0.1	0.0513167	0.948683	20	2	1.10787	0.202374	0.0973666	0.0998632
	L29	0.75	0.5	0.5	20	2	2	0.693147	0.5	0.512821
	L30	0.2	0.105573	0.894427	20	2	1.23282	0.337158	0.188854	0.193697
	L31	1	1	0	20	1	1	0	0	0
	L32	0.35	0.193774	0.806226	20	2	1.45444	0.49165	0.312452	0.320463
	L33	0.05	0.0253206	0.974679	20	2	1.05192	0.118079	0.0493589	0.0506245
	L34	0.65	0.408392	0.591608	20	2	1.93504	0.676268	0.483216	0.495606
	L35	1	1	0	20	1	1	0	0	0
	L36	0.5	0.292893	0.707107	20	2	1.70711	0.604722	0.414214	0.424834
	L37	0.55	0.32918	0.67082	20	2	1.79096	0.633596	0.441641	0.452965
	L38	0.5	0.292893	0.707107	20	2	1.70711	0.604722	0.414214	0.424834
	L39	0.4	0.225403	0.774597	20	2	1.53655	0.533662	0.349193	0.358147
	L40	0.3	0.16334	0.83666	20	2	1.37612	0.445167	0.27332	0.280328
	L41	0.3	0.16334	0.83666	20	2	1.37612	0.445167	0.27332	0.280328
	L42	0.05	0.0253206	0.974679	20	2	1.05192	0.118079	0.0493589	0.0506245
	L43	0.2	0.105573	0.894427	20	2	1.23282	0.337158	0.188854	0.193697
	L44	0.4	0.225403	0.774597	20	2	1.53655	0.533662	0.349193	0.358147
	L45	0.75	0.5	0.5	20	2	2	0.693147	0.5	0.512821
	L46	0.65	0.408392	0.591608	20	2	1.93504	0.676268	0.483216	0.495606
	L47	0.8	0.552786	0.447214	20	2	1.97795	0.687564	0.494427	0.507105
	L48	0.7	0.452277	0.547723	20	2	1.98194	0.688585	0.495445	0.508149
	L49	0.75	0.5	0.5	20	2	2	0.693147	0.5	0.512821
	L50	0.5	0.292893	0.707107	20	2	1.70711	0.604722	0.414214	0.424834
	L51	0.25	0.133975	0.866025	20	2	1.30217	0.393873	0.232051	0.238001
	L52	0.35	0.193774	0.806226	20	2	1.45444	0.49165	0.312452	0.320463
	L53	0.85	0.612702	0.387298	20	2	1.9033	0.667524	0.474597	0.486766
	L54	0.5	0.292893	0.707107	20	2	1.70711	0.604722	0.414214	0.424834
	L55	0.6	0.367544	0.632456	20	2	1.86885	0.657636	0.464911	0.476832
	L56	0.4	0.225403	0.774597	20	2	1.53655	0.533662	0.349193	0.358147
	L57	0.45	0.25838	0.74162	20	2	1.62138	0.571356	0.38324	0.393066
	L58	0.95	0.776393	0.223607	20	2	1.53189	0.531435	0.347214	0.356117
	L59	0.9	0.683772	0.316228	20	2	1.76198	0.623993	0.432456	0.443544
	L60	0.95	0.776393	0.223607	20	2	1.53189	0.531435	0.347214	0.356117
	L61	0.85	0.612702	0.387298	20	2	1.9033	0.667524	0.474597	0.486766
	L62	0.35	0.193774	0.806226	20	2	1.45444	0.49165	0.312452	0.320463
	L63	0.55	0.32918	0.67082	20	2	1.79096	0.633596	0.441641	0.452965
	L64	0.8	0.552786	0.447214	20	2	1.97795	0.687564	0.494427	0.507105
	L65	0.75	0.5	0.5	20	2	2	0.693147	0.5	0.512821
	L66	1	1	0	20	1	1	0	0	0
	L67	0.65	0.408392	0.591608	20	2	1.93504	0.676268	0.483216	0.495606
	L68	0.15	0.0780456	0.921954	20	2	1.1681	0.27397	0.143909	0.147599
	L69	0.45	0.25838	0.74162	20	2	1.62138	0.571356	0.38324	0.393066
	L70	0.45	0.25838	0.74162	20	2	1.62138	0.571356	0.38324	0.393066
	L71	1	1	0	20	1	1	0	0	0
	L72	0.45	0.25838	0.74162	20	2	1.62138	0.571356	0.38324	0.393066
	L73	0.25	0.133975	0.866025	20	2	1.30217	0.393873	0.232051	0.238001
	L74	0.7	0.452277	0.547723	20	2	1.98194	0.688585	0.495445	0.508149
	L75	0.25	0.133975	0.866025	20	2	1.30217	0.393873	0.232051	0.238001
	L76	0.3	0.16334	0.83666	20	2	1.37612	0.445167	0.27332	0.280328
	L77	0.35	0.193774	0.806226	20	2	1.45444	0.49165	0.312452	0.320463
	L78	0.15	0.0780456	0.921954	20	2	1.1681	0.27397	0.143909	0.147599
	L79	0.35	0.193774	0.806226	20	2	1.45444	0.49165	0.312452	0.320463
	L80	0.4	0.225403	0.774597	20	2	1.53655	0.533662	0.349193	0.358147
	L81	0.25	0.133975	0.866025	20	2	1.30217	0.393873	0.232051	0.238001
	L82	0.4	0.225403	0.774597	20	2	1.53655	0.533662	0.349193	0.358147
	L83	0.55	0.32918	0.67082	20	2	1.79096	0.633596	0.441641	0.452965
	L84	0.6	0.367544	0.632456	20	2	1.86885	0.657636	0.464911	0.476832
	L85	0.2	0.105573	0.894427	20	2	1.23282	0.337158	0.188854	0.193697
	L86	0.75	0.5	0.5	20	2	2	0.693147	0.5	0.512821
	L87	0.75	0.5	0.5	20	2	2	0.693147	0.5	0.512821
	L88	0.85	0.612702	0.387298	20	2	1.9033	0.667524	0.474597	0.486766
	L89	0.45	0.25838	0.74162	20	2	1.62138	0.571356	0.38324	0.393066
	L90	1	1	0	20	1	1	0	0	0
	L91	0.6	0.367544	0.632456	20	2	1.86885	0.657636	0.464911	0.476832
	L92	0.55	0.32918	0.67082	20	2	1.79096	0.633596	0.441641	0.452965
	L93	0.55	0.32918	0.67082	20	2	1.79096	0.633596	0.441641	0.452965
	L94	0.4	0.225403	0.774597	20	2	1.53655	0.533662	0.349193	0.358147
	L95	0.4	0.225403	0.774597	20	2	1.53655	0.533662	0.349193	0.358147
	L96	0.85	0.612702	0.387298	20	2	1.9033	0.667524	0.474597	0.486766
	L97	0.1	0.0513167	0.948683	20	2	1.10787	0.202374	0.0973666	0.0998632
	L98	0.5	0.292893	0.707107	20	2	1.70711	0.604722	0.414214	0.424834
	L99	0.55	0.32918	0.67082	20	2	1.79096	0.633596	0.441641	0.452965
	L100	1	1	0	20	1	1	0	0	0
	L101	0.45	0.25838	0.74162	20	2	1.62138	0.571356	0.38324	0.393066
	L102	0.2	0.105573	0.894427	20	2	1.23282	0.337158	0.188854	0.193697
	L103	0.65	0.408392	0.591608	20	2	1.93504	0.676268	0.483216	0.495606
	L104	0.3	0.16334	0.83666	20	2	1.37612	0.445167	0.27332	0.280328
	L105	0.45	0.25838	0.74162	20	2	1.62138	0.571356	0.38324	0.393066
	L106	0.55	0.32918	0.67082	20	2	1.79096	0.633596	0.441641	0.452965
	L107	0.75	0.5	0.5	20	2	2	0.693147	0.5	0.512821
	L108	0.5	0.292893	0.707107	20	2	1.70711	0.604722	0.414214	0.424834
	L109	0.3	0.16334	0.83666	20	2	1.37612	0.445167	0.27332	0.280328
	L110	0.25	0.133975	0.866025	20	2	1.30217	0.393873	0.232051	0.238001
	L111	0.5	0.292893	0.707107	20	2	1.70711	0.604722	0.414214	0.424834
	L112	0.4	0.225403	0.774597	20	2	1.53655	0.533662	0.349193	0.358147
	L113	0.7	0.452277	0.547723	20	2	1.98194	0.688585	0.495445	0.508149
	L114	0.3	0.16334	0.83666	20	2	1.37612	0.445167	0.27332	0.280328
	L115	0.7	0.452277	0.547723	20	2	1.98194	0.688585	0.495445	0.508149
	L116	0.5	0.292893	0.707107	20	2	1.70711	0.604722	0.414214	0.424834
	L117	0.7	0.452277	0.547723	20	2	1.98194	0.688585	0.495445	0.508149
	L118	0.6	0.367544	0.632456	20	2	1.86885	0.657636	0.464911	0.476832
	L119	0.75	0.5	0.5	20	2	2	0.693147	0.5	0.512821
	L120	0.7	0.452277	0.547723	20	2	1.98194	0.688585	0.495445	0.508149
	L121	0.6	0.367544	0.632456	20	2	1.86885	0.657636	0.464911	0.476832
	L122	0.9	0.683772	0.316228	20	2	1.76198	0.623993	0.432456	0.443544
	L123	0.55	0.32918	0.67082	20	2	1.79096	0.633596	0.441641	0.452965
	L124	0.35	0.193774	0.806226	20	2	1.45444	0.49165	0.312452	0.320463
	L125	0.45	0.25838	0.74162	20	2	1.62138	0.571356	0.38324	0.393066
	L126	0.7	0.452277	0.547723	20	2	1.98194	0.688585	0.495445	0.508149
	L127	0.7	0.452277	0.547723	20	2	1.98194	0.688585	0.495445	0.508149
	L128	0.25	0.133975	0.866025	20	2	1.30217	0.393873	0.232051	0.238001
	L129	0.75	0.5	0.5	20	2	2	0.693147	0.5	0.512821
	L130	0.85	0.612702	0.387298	20	2	1.9033	0.667524	0.474597	0.486766
	L131	0.7	0.452277	0.547723	20	2	1.98194	0.688585	0.495445	0.508149
	L132	0.4	0.225403	0.774597	20	2	1.53655	0.533662	0.349193	0.358147
Mean and SE over Loci for each Pop
Pop					N	Na	Ne	I	He	UHe
POP2	Mean				10	1.74242	1.54689	0.451072	0.308894	0.325152
	SE				0	0.0438454	0.0322304	0.0232247	0.0165973	0.0174709
POP3	Mean				30	1.93939	1.6889	0.56108	0.386187	0.392732
	SE				0	0.0208471	0.0248054	0.015236	0.0115275	0.0117229
POP4	Mean				30	1.90152	1.67529	0.54142	0.373989	0.380328
	SE				0	0.0260337	0.0281208	0.0181839	0.0134826	0.0137111
POP5	Mean				30	1.93939	1.68182	0.555514	0.381924	0.388397
	SE				0	0.0208471	0.025687	0.0157432	0.0119734	0.0121764
POP6	Mean				30	1.93182	1.67625	0.549918	0.378157	0.384567
	SE				0	0.0220224	0.0265627	0.0164545	0.0124335	0.0126443
POP7	Mean				30	1.90909	1.64802	0.528823	0.3627	0.368848
	SE				0	0.0251172	0.0286343	0.0181964	0.013649	0.0138803
POP8	Mean				30	1.95455	1.7362	0.585689	0.406351	0.413238
	SE				0	0.0181992	0.0228576	0.0137304	0.010468	0.0106454
POP9	Mean				30	1.95455	1.70701	0.575262	0.396422	0.403141
	SE				0	0.0181992	0.0230403	0.0134963	0.0103124	0.0104871
POP10	Mean				30	1.95455	1.63835	0.543071	0.368703	0.374952
	SE				0	0.0181992	0.0240136	0.0145146	0.0111399	0.0113287
POP11	Mean				20	1.94697	1.65843	0.54146	0.370282	0.379777
	SE				0	0.0195792	0.0271981	0.016415	0.0126623	0.0129869
Pop11	Mean				20	1.95455	1.62978	0.532987	0.361431	0.370699
	SE				0	0.0181992	0.0262191	0.0156465	0.0121038	0.0124141
Grand Mean and SE over Loci and Pops
					N	Na	Ne	I	He	UHe
Total	Mean				26.3636	1.9208	1.66245	0.542391	0.372276	0.380166
	SE				0.168756	0.0073524	0.00803759	0.00507675	0.00381084	0.00389148
Percentage of Polymorphic Loci
Population	%P
POP2	0.772727
POP3	0.939394
POP4	0.901515
POP5	0.939394
POP6	0.931818
POP7	0.909091
POP8	0.954545
POP9	0.954545
POP10	0.954545
POP11	0.94697
Pop11	0.954545
Mean	0.923554
SE	0.0160691
Na = No. of Different Alleles
Ne = No. of Effective Alleles = 1 / (p^2 + q^2)
I = Shannon's Information Index = -1* (p * Ln (p) + q * Ln(q))
He = Expected Heterozygosity = 2 * p * q
UHe = Unbiased Expected Heterozygosity = (2N / (2N-1)) * He
Where for Diploid Binary data and assuming Hardy-Weinberg Equilibrium, q = (1 - Band Freq.)^0.5 and p = 1 - q.

## Sheet: GD1
1	11
Codominant Dataset	GA排版	Pairwise Geographic Distance
SM	NE	MJ	JD	JG	ZY	JC	LC	ML	JH	Mla
0											SM
0.0826	0										NE
0.1743	0.0788	0									MJ
0.2025	0.1214	0.0726	0								JD
0.2135	0.1499	0.124	0.0661	0							JG
0.2178	0.1296	0.0861	0.0722	0.0741	0						ZY
0.1855	0.1135	0.0943	0.0927	0.0948	0.082	0					JC
0.2529	0.1662	0.1883	0.1969	0.1672	0.1808	0.099	0				LC
0.2433	0.1538	0.1666	0.1835	0.1694	0.183	0.1142	0.0649	0			ML
0.2511	0.1428	0.1228	0.1605	0.1356	0.148	0.0879	0.0747	0.0769	0		JH
0.282	0.1796	0.1959	0.1993	0.1899	0.2265	0.1299	0.1633	0.1924	0.1433	0	Mla

[truncated: 2 more sheets: NGD1, MT]
