# Supplementary material for: Genetic diversity of Simao pine in China revealed by SRAP markers
Source: PeerJ. 2019 Feb 26;7:e6529. doi: 10.7717/peerj.6529 (PMC6396742; doi:10.7717/peerj.6529)
Supplement: Data S1 [file peerj-07-6529-s003.xls]

## Sheet: Ecological distance matrix
location	altitude	Lat	Long	Tmean	Tmax	Tmin	Pr	Prmax	Prmin	Na	Ne	P	H	I
SM	1355	22.9044	100.904	18.4	27.9	4.3	324	1491	15	1.7727	1.5469	77.27	0.3089	0.4511
NE	1383	23.1992	100.917	20.1	29.7	6.4	283	1342	13	1.9394	1.6889	93.94	0.3862	0.5611
MJ	1578	23.4002	101.626	19	28.2	5.9	279	1322	15	1.947	1.7274	94.7	0.4019	0.5799
JD	1485	24.591	100.767	19	28.5	5.3	191	965	13	1.9394	1.6818	93.94	0.3819	0.5555
JG	1525	23.2369	100.566	19.8	29.5	5.8	285	1342	13	1.9318	1.6759	93.18	0.3781	0.5498
ZY	1964	24.0127	100.982	16.8	25.9	3.3	238	1144	14	1.9091	1.648	90.91	0.3627	0.5288
JC	1263	22.7361	101.939	16.9	25.6	4.4	398	1772	22	2	1.8181	100	0.4418	0.631
LC	1725	22.3228	99.771	17.8	27.4	3.6	314	1520	12	1.9545	1.7072	95.45	0.3965	0.5754
ML	1239	22.2062	99.4213	18.7	28.5	4.4	283	1449	9	1.9545	1.6384	95.45	0.3687	0.543
JH	870	22.4183	101.091	20.6	30.2	7.6	290	1434	15	1.9773	1.7005	97.73	0.3945	0.575
MLa	1032	21.9699	101.463	19	28	6.4	319	1645	20	1.9545	1.6259	95.45	0.36	0.5313
Ecological distance matrix
	Euclidean distance
	1:SM	2:NE	3:MJ	4:JD	5:JG	6:ZY	7:JC	8:LC	9:ML	10:JH	11:MLa
1:SM	0	2.74144	2.21636	4.25893	2.41396	3.91803	3.67644	2.38472	2.92145	3.91993	2.85968
2:NE	2.74144	0	1.9316	3.37681	0.850279	5.09378	5.87106	4.05229	3.39584	2.32419	3.53793
3:MJ	2.21636	1.9316	0	3.10778	1.91688	3.72506	4.74643	3.80268	4.08559	3.59528	3.34803
4:JD	4.25893	3.37681	3.10778	0	3.19071	3.65438	7.15459	5.05904	4.74012	5.10978	5.81781
5:JG	2.41396	0.850279	1.91688	3.19071	0	4.56157	5.77045	3.38402	2.95997	3.01396	3.78286
6:ZY	3.91803	5.09378	3.72506	3.65438	4.56157	0	5.70677	3.85438	5.10022	6.96703	6.10508
7:JC	3.67644	5.87106	4.74643	7.15459	5.77045	5.70677	0	5.00493	6.17099	6.21749	3.58314
8:LC	2.38472	4.05229	3.80268	5.05904	3.38402	3.85438	5.00493	0	2.3209	5.48132	4.61026
9:ML	2.92145	3.39584	4.08559	4.74012	2.95997	5.10022	6.17099	2.3209	0	4.35	4.58594
10:JH	3.91993	2.32419	3.59528	5.10978	3.01396	6.96703	6.21749	5.48132	4.35	0	2.97244
11:MLa	2.85968	3.53793	3.34803	5.81781	3.78286	6.10508	3.58314	4.61026	4.58594	2.97244	0
Ecological distance matrix
	SM	NE	MJ	JD	JG	ZY	JC	LC	ML	JH	MLa
SM
NE	2.74144
MJ	2.21636	1.9316
JD	4.25893	3.37681	3.10778
JG	2.41396	0.850279	1.91688	3.19071
ZY	3.91803	5.09378	3.72506	3.65438	4.56157
JC	3.67644	5.87106	4.74643	7.15459	5.77045	5.70677
LC	2.38472	4.05229	3.80268	5.05904	3.38402	3.85438	5.00493
ML	2.92145	3.39584	4.08559	4.74012	2.95997	5.10022	6.17099	2.3209
JH	3.91993	2.32419	3.59528	5.10978	3.01396	6.96703	6.21749	5.48132	4.35
MLa	2.85968	3.53793	3.34803	5.81781	3.78286	6.10508	3.58314	4.61026	4.58594	2.97244

## Sheet: Spearman correlation confficien
correlation coefficient matrix
	ALT	LAT	LONG	YEARMEANT	HIGHMONTHT	LOWMONTHT	YEARWATER	HIGHMONTHWATER	LOWMONTHWATER	NA	NEE	P	H	I
ALT	1	0.587301	-0.200022	-0.543936	-0.464202	-.694*	-0.365879	-0.49018	-0.338341	-0.225523	0.00752948	-0.225523	-0.0443438	-0.0744701
		0.0574655	0.555401	0.0836822	0.150338	0.0177588	0.26847	0.125852	0.308808	0.504925	0.982471	0.504925	0.896995	0.827735
	11	11	11	11	11	11	11	11	11	11	11	11	11	11
LAT	0.587301	1	0.17824	-0.112048	-0.102598	-0.161609	-.698*	-.850**	-0.182646	-0.190785	0.04603	-0.190785	-0.0171858	-0.0495048
	0.0574655		0.600039	0.742913	0.764041	0.634982	0.0169495	0.000907803	0.590903	0.574168	0.893097	0.574168	0.960002	0.885071
	11	11	11	11	11	11	11	11	11	11	11	11	11	11
LONG	-0.200022	0.17824	1	-0.0695206	-0.245873	0.348366	0.29751	0.195642	.855**	0.0961798	0.355623	0.0961798	0.281282	0.245318
	0.555401	0.600039		0.839051	0.466138	0.293761	0.374262	0.564269	0.000787418	0.778473	0.283128	0.778473	0.40208	0.467178
	11	11	11	11	11	11	11	11	11	11	11	11	11	11
YEARMEANT	-0.543936	-0.112048	-0.0695206	1	.982**	.880**	-0.265274	-0.17803	-0.272104	0.0804003	-0.153057	0.0804003	-0.0921136	-0.0598
	0.0836822	0.742913	0.839051		8.71767e-08	0.000357317	0.430482	0.600475	0.418249	0.814216	0.653221	0.814216	0.78765	0.861352
	11	11	11	11	11	11	11	11	11	11	11	11	11	11
HIGHMONTHT	-0.464202	-0.102598	-0.245873	.982**	1	.776**	-0.325389	-0.236761	-0.436512	0.0160808	-0.225567	0.0160808	-0.160001	-0.126411
	0.150338	0.764041	0.466138	8.71767e-08		0.0049802	0.328852	0.483335	0.1795	0.962572	0.504839	0.962572	0.638399	0.711111
	11	11	11	11	11	11	11	11	11	11	11	11	11	11
LOWMONTHT	-.694*	-0.161609	0.348366	.880**	.776**	1	-0.0656863	0.0163479	0.16975	0.299188	0.0953489	0.299188	0.143689	0.172204
	0.0177588	0.634982	0.293761	0.000357317	0.0049802		0.847836	0.96195	0.617789	0.371444	0.780346	0.371444	0.673395	0.612639
	11	11	11	11	11	11	11	11	11	11	11	11	11	11
YEARWATER	-0.365879	-.698*	0.29751	-0.265274	-0.325389	-0.0656863	1	.962**	.613*	0.104118	0.304403	0.104118	0.269931	0.245316
	0.26847	0.0169495	0.374262	0.430482	0.328852	0.847836		2.29637e-06	0.0449452	0.760633	0.362752	0.760633	0.422123	0.467182
	11	11	11	11	11	11	11	11	11	11	11	11	11	11
HIGHMONTHWATER	-0.49018	-.850**	0.195642	-0.17803	-0.236761	0.0163479	.962**	1	0.566705	0.174136	0.208918	0.174136	0.209104	0.205627
	0.125852	0.000907803	0.564269	0.600475	0.483335	0.96195	2.29637e-06		0.0690936	0.608596	0.537565	0.608596	0.537195	0.544136
	11	11	11	11	11	11	11	11	11	11	11	11	11	11
LOWMONTHWATER	-0.338341	-0.182646	.855**	-0.272104	-0.436512	0.16975	.613*	0.566705	1	0.184128	0.357468	0.184128	0.301288	0.275935
	0.308808	0.590903	0.000787418	0.418249	0.1795	0.617789	0.0449452	0.0690936		0.587842	0.280458	0.587842	0.367931	0.411463
	11	11	11	11	11	11	11	11	11	11	11	11	11	11
NA	-0.225523	-0.190785	0.0961798	0.0804003	0.0160808	0.299188	0.104118	0.174136	0.184128	1	.794**	1.000**	.867**	.905**
	0.504925	0.574168	0.778473	0.814216	0.962572	0.371444	0.760633	0.608596	0.587842		0.00349219	2.12029e-70	0.000545977	0.000130373
	11	11	11	11	11	11	11	11	11	11	11	11	11	11
NEE	0.00752948	0.04603	0.355623	-0.153057	-0.225567	0.0953489	0.304403	0.208918	0.357468	.794**	1	.794**	.990**	.975**
	0.982471	0.893097	0.283128	0.653221	0.504839	0.780346	0.362752	0.537565	0.280458	0.00349219		0.00349219	5.88144e-09	3.38746e-07
	11	11	11	11	11	11	11	11	11	11	11	11	11	11
P	-0.225523	-0.190785	0.0961798	0.0804003	0.0160808	0.299188	0.104118	0.174136	0.184128	1.000**	.794**	1	.867**	.905**
	0.504925	0.574168	0.778473	0.814216	0.962572	0.371444	0.760633	0.608596	0.587842	2.12029e-70	0.00349219		0.000545977	0.000130373
	11	11	11	11	11	11	11	11	11	11	11	11	11	11
H	-0.0443438	-0.0171858	0.281282	-0.0921136	-0.160001	0.143689	0.269931	0.209104	0.301288	.867**	.990**	.867**	1	.997**
	0.896995	0.960002	0.40208	0.78765	0.638399	0.673395	0.422123	0.537195	0.367931	0.000545977	5.88144e-09	0.000545977		4.7258e-11
	11	11	11	11	11	11	11	11	11	11	11	11	11	11
I	-0.0744701	-0.0495048	0.245318	-0.0598	-0.126411	0.172204	0.245316	0.205627	0.275935	.905**	.975**	.905**	.997**	1
	0.827735	0.885071	0.467178	0.861352	0.711111	0.612639	0.467182	0.544136	0.411463	0.000130373	3.38746e-07	0.000130373	4.7258e-11
	11	11	11	11	11	11	11	11	11	11	11	11	11	11
